# Supplementary material for: 3,5-Diamino-1-phenyl-1,2,4-triazolium bromide
Source: Acta Crystallogr Sect E Struct Rep Online. 2010 Jun 16;66(Pt 7):o1644–5. doi: 10.1107/S1600536810021318 (PMC3006877; doi:10.1107/S1600536810021318)
Supplement: Supplementary file 2 [file e-66-o1644-Isup2.hkl]

# 
# h,k,l, Fc-squared, Fo-squared, sigma(Fo-squared) and status flag 
# 
data_I
_shelx_title ' mon in P2(1)/n' 
_shelx_refln_list_code          4 
_shelx_F_calc_maximum      384.26 
_exptl_crystal_F_000      1024.00 
_reflns_d_resolution_high  0.7830 
 
loop_ 
 _symmetry_equiv_pos_as_xyz 
 'x, y, z' 
 '-x+1/2, y+1/2, -z+1/2' 
 '-x, -y, -z' 
 'x-1/2, -y-1/2, z-1/2' 
 
_cell_length_a    13.7516 
_cell_length_b     7.1172 
_cell_length_c    20.3937 
_cell_angle_alpha  90.000 
_cell_angle_beta   95.519 
_cell_angle_gamma  90.000 
 
_shelx_F_squared_multiplier     1.000 
 
loop_ 
 _refln_index_h 
 _refln_index_k 
 _refln_index_l 
 _refln_F_squared_calc 
 _refln_F_squared_meas 
 _refln_F_squared_sigma 
 _refln_observed_status 
   4   0   0     4116.59     4266.29     87.50 o 
   6   0   0    26462.43    27468.37    539.29 o 
   8   0   0    34535.66    38814.25    992.84 o 
  10   0   0      147.45      232.99     47.15 o 
  12   0   0       52.44       20.50     29.76 o 
  14   0   0     6038.63     6029.47    276.00 o 
  16   0   0      369.60      290.39     76.84 o 
   1   1   0    10683.33    11570.51    177.14 o 
   3   1   0     8768.93     9002.23    116.85 o 
   4   1   0    24481.58    24820.92    377.15 o 
   5   1   0     3364.41     3456.52     56.51 o 
   6   1   0      164.99      244.93     11.24 o 
   7   1   0      135.47      119.42     11.46 o 
   8   1   0      899.31      953.03     25.12 o 
   9   1   0       18.78       31.59     18.42 o 
  10   1   0     5578.90     5152.65     87.38 o 
  11   1   0      283.23      254.28     18.57 o 
  12   1   0     8984.36     8758.64    161.11 o 
  13   1   0     1758.32     1746.84     51.13 o 
  14   1   0     2131.85     1896.96     53.75 o 
  15   1   0     1239.49     1294.13     47.76 o 
  16   1   0      497.07      479.01     36.61 o 
  17   1   0      759.87      818.94     41.99 o 
   0   2   0   147657.31   146886.88  10526.44 o 
   1   2   0    11111.00    13017.33    287.43 o 
   2   2   0    61331.01    62440.30   1316.50 o 
   3   2   0     2178.60     2405.61     35.93 o 
   4   2   0     1993.55     1871.77     29.59 o 
   5   2   0     3374.03     3548.24     52.55 o 
   6   2   0     6626.59     6888.45    120.38 o 
   7   2   0     2427.72     2050.24     38.79 o 
   8   2   0    21217.21    22585.65    346.44 o 
   9   2   0     5240.82     5244.36     96.32 o 
  10   2   0     1728.26     1785.20     39.89 o 
  11   2   0     1277.26     1242.90     48.52 o 
  12   2   0     2330.61     2243.20     49.10 o 
  13   2   0       25.04       21.30     24.38 o 
  14   2   0        9.39       13.19     29.20 o 
  15   2   0       59.07       44.43     29.86 o 
  16   2   0     2461.08     2688.58     70.73 o 
  17   2   0       75.16       64.49     38.20 o 
   1   3   0     2601.21     2879.23     42.90 o 
   2   3   0     2842.29     2585.79     55.17 o 
   3   3   0      260.29      303.61      9.79 o 
   4   3   0      431.07      290.37     10.14 o 
   5   3   0       11.32       18.65      7.92 o 
   6   3   0    10170.23    10043.42    142.63 o 
   7   3   0      176.54      216.74     10.10 o 
   8   3   0    10127.91    10179.52    160.73 o 
   9   3   0      101.68       98.01     15.82 o 
  10   3   0      440.33      471.19     21.48 o 
  11   3   0      130.21      123.02     19.71 o 
  12   3   0    13740.94    13258.39    210.81 o 
  13   3   0       40.86       33.59     22.17 o 
  14   3   0      123.80      102.01     28.11 o 
  15   3   0        6.38       -5.98     28.58 o 
  16   3   0       76.96      104.65     43.01 o 
   0   4   0     6782.37     6666.84    134.90 o 
   1   4   0     2034.98     2204.20     35.16 o 
   2   4   0    16661.58    17442.78    243.17 o 
   3   4   0      296.67      442.19     21.75 o 
   4   4   0     1055.18     1074.93     21.74 o 
   5   4   0     3045.89     3006.27     47.37 o 
   6   4   0     2199.36     2221.65     41.12 o 
   7   4   0     3526.78     3631.17     57.28 o 
   8   4   0     7176.63     7344.95    107.97 o 
   9   4   0     2570.65     2539.67     51.51 o 
  10   4   0     1088.37     1144.36     33.93 o 
  11   4   0     3467.05     3539.28     67.55 o 
  12   4   0      938.96      942.97     32.83 o 
  13   4   0     1387.22     1416.18     53.17 o 
  14   4   0       37.99       59.51     25.12 o 
  15   4   0       26.04       14.40     29.47 o 
   1   5   0      986.84      904.46     29.75 o 
   2   5   0       36.68       70.62     11.15 o 
   3   5   0     1497.93     1533.86     28.96 o 
   4   5   0     8032.09     7603.78    110.20 o 
   5   5   0     2053.95     2008.31     35.79 o 
   6   5   0      152.10      163.04     13.44 o 
   7   5   0       58.62       77.92     13.13 o 
   8   5   0      138.23      105.05     18.09 o 
   9   5   0      137.23      126.75     19.75 o 
  10   5   0     2836.18     2847.01     61.55 o 
  11   5   0      176.92      208.29     30.07 o 
  12   5   0      429.85      354.49     47.76 o 
  13   5   0      845.34      894.92     41.95 o 
  14   5   0     1890.68     1838.39     60.79 o 
   0   6   0    16749.78    16995.16    343.21 o 
   1   6   0      168.13      210.45     15.28 o 
   2   6   0      279.16      244.45     20.40 o 
   3   6   0     1234.55     1222.69     27.57 o 
   4   6   0      622.15      608.07     27.01 o 
   5   6   0      138.85      163.99     16.66 o 
   6   6   0     3716.60     3811.32     70.95 o 
   7   6   0      118.64      135.77     24.08 o 
   8   6   0     2624.56     2603.67     63.32 o 
   9   6   0        2.96       -6.35     35.08 o 
  10   6   0       13.18       -5.23     32.14 o 
  11   6   0      220.64      199.54     30.02 o 
  12   6   0      119.67       95.27     46.63 o 
  13   6   0        1.94      -28.20     32.15 o 
   1   7   0     1216.21     1106.73     36.93 o 
   2   7   0      137.13      177.68     19.07 o 
   3   7   0     2342.65     2265.96     69.93 o 
   4   7   0     3190.98     3349.60     63.03 o 
   5   7   0       10.71       10.10     24.39 o 
   6   7   0        0.42      -28.04     19.50 o 
   7   7   0      416.60      406.01     30.03 o 
   8   7   0      630.00      603.59     33.68 o 
   9   7   0      123.95      101.85     29.55 o 
  10   7   0     2083.78     2107.02     67.95 o 
  11   7   0     1009.93      987.84     68.36 o 
   0   8   0      275.21      268.43     42.34 o 
   1   8   0      319.15      352.09     28.22 o 
   2   8   0     2178.44     2214.55     57.32 o 
   3   8   0      820.34      786.41     34.38 o 
   4   8   0      824.83      908.17     35.83 o 
   5   8   0      346.55      387.89     31.24 o 
   6   8   0      703.55      690.22     45.20 o 
   7   8   0     1455.57     1415.93    116.03 o 
   8   8   0      773.36      847.56     41.55 o 
   1   9   0       13.45       58.93     29.64 o 
   2   9   0     2450.03     2519.53     89.56 o 
 -17   0   1     3152.87     3013.61    110.94 o 
 -15   0   1       60.40       58.60     63.51 o 
 -13   0   1      571.91      624.94     44.65 o 
 -11   0   1    12749.86    12027.66    302.72 o 
  -9   0   1     1331.53     1493.76     40.49 o 
  -7   0   1    14396.08    15102.29    299.65 o 
  -5   0   1      793.96      883.85     25.73 o 
  -3   0   1    23984.25    24476.07    480.13 o 
  -1   0   1     2993.68     3294.59     56.65 o 
   1   0   1     9527.67     9575.50    605.32 o 
   3   0   1    22979.98    23619.04    463.24 o 
   5   0   1        2.46       12.70      7.50 o 
   7   0   1    14379.86    13081.64    260.42 o 
   9   0   1     2150.91     2272.01     73.86 o 
  11   0   1     1323.20     1227.89     53.49 o 
  13   0   1     1021.79     1043.44     55.99 o 
  15   0   1     5269.89     5230.23    152.83 o 
  17   0   1      307.27      282.32     74.49 o 
 -17   1   1      141.25      135.39     35.43 o 
 -16   1   1      651.92      747.37     40.05 o 
 -15   1   1     1362.55     1317.34     47.63 o 
 -14   1   1     1305.40     1381.41     46.15 o 
 -13   1   1     6047.37     5971.97    116.16 o 
 -12   1   1     2445.43     2397.37     50.34 o 
 -11   1   1     3190.57     3365.84     62.65 o 
 -10   1   1     3662.99     3682.10     82.02 o 
  -9   1   1      195.99      217.68     18.16 o 
  -8   1   1     1188.67     1096.28     27.33 o 
  -7   1   1     9498.13     8941.20    140.39 o 
  -6   1   1      397.53      431.66     14.54 o 
  -5   1   1      543.74      515.78     15.35 o 
  -4   1   1      996.65     1144.84     17.67 o 
  -3   1   1    32132.38    32747.51    453.45 o 
  -2   1   1       16.98       44.42      4.32 o 
  -1   1   1     5336.98     5731.38     88.36 o 
   0   1   1     1908.30     2172.00     43.83 o 
   1   1   1     2309.35     2340.44     31.41 o 
   2   1   1    12143.24    13462.05    205.19 o 
   3   1   1    20938.02    21768.23    280.09 o 
   4   1   1    14609.87    15600.75    237.88 o 
   5   1   1     8875.50     9174.06    141.94 o 
   6   1   1     8619.33     8639.24    175.33 o 
   8   1   1     4648.21     4671.21     77.65 o 
   9   1   1     2028.16     1975.97     81.38 o 
  10   1   1       85.98       44.18     14.73 o 
  11   1   1    10104.62    10046.19    187.28 o 
  12   1   1       54.58       86.01     21.59 o 
  13   1   1      985.16      937.24     35.89 o 
  14   1   1       42.22        7.79     25.70 o 
  15   1   1        7.13        0.37     26.70 o 
  16   1   1      300.12      303.84     33.77 o 
  17   1   1     1411.72     1575.97     55.84 o 
 -17   2   1      336.15      332.76     45.50 o 
 -16   2   1      276.09      279.16     32.77 o 
 -15   2   1     1970.91     1964.81     58.92 o 
 -14   2   1      556.22      490.00     31.55 o 
 -13   2   1     1718.73     1733.00     76.67 o 
 -12   2   1      877.25      841.40     28.51 o 
 -11   2   1       13.40       -3.70     17.44 o 
 -10   2   1       11.71      -19.18     17.44 o 
  -9   2   1    12915.03    13148.93    205.48 o 
  -8   2   1     1661.85     1545.61     33.46 o 
  -7   2   1     2268.38     2428.98     44.42 o 
  -6   2   1     4416.40     4186.20     62.25 o 
  -5   2   1      545.26      509.03     12.57 o 
  -4   2   1     7977.58     8069.45    113.84 o 
  -3   2   1      912.98      699.68     13.67 o 
  -2   2   1    36413.17    38451.93    532.92 o 
  -1   2   1    26561.43    28078.09    424.97 o 
   0   2   1    30575.74    33104.15    577.15 o 
   1   2   1     1392.03     1188.65     19.07 o 
   2   2   1      785.83      786.42     15.55 o 
   3   2   1     1536.00     1822.54     37.35 o 
   4   2   1      471.63      568.37     19.39 o 
   5   2   1    13630.55    13036.18    182.56 o 
   6   2   1      216.93      197.66     14.12 o 
   7   2   1     1220.08     1069.37     25.93 o 
   8   2   1     4729.81     4958.43     82.44 o 
   9   2   1     1654.21     1527.02     35.22 o 
  10   2   1     2089.39     2022.47     43.35 o 
  11   2   1     2047.70     1967.73     44.23 o 
  12   2   1     3617.85     3584.30     67.80 o 
  13   2   1     1695.57     1738.62     51.17 o 
  14   2   1     1658.95     1583.19     50.80 o 
  15   2   1     1344.32     1409.57     49.65 o 
  16   2   1     1488.53     1536.47     53.16 o 
 -16   3   1        0.17        7.36     33.05 o 
 -15   3   1      114.18      111.25     30.36 o 
 -14   3   1      282.93      294.97     35.35 o 
 -13   3   1     4270.26     4211.58     78.46 o 
 -12   3   1       96.56       88.25     21.57 o 
 -11   3   1     6103.06     6086.73    103.18 o 
 -10   3   1       13.58       19.97     16.82 o 
  -9   3   1      776.44      756.78     38.98 o 
  -8   3   1      232.22      229.07     15.59 o 
  -7   3   1      576.90      649.05     16.80 o 
  -6   3   1       20.60       27.87      9.76 o 
  -5   3   1    33467.64    33901.14    514.46 o 
  -4   3   1      384.31      495.12     16.42 o 
  -3   3   1     1593.92     1678.62     29.68 o 
  -2   3   1        8.75       29.89      6.29 o 
  -1   3   1     2471.20     2315.96     55.96 o 
   0   3   1     1605.72     1895.45     49.91 o 
   1   3   1     9382.50     8700.85    122.66 o 
   2   3   1      418.07      481.08     12.16 o 
   3   3   1     7979.87     8390.89    127.52 o 
   4   3   1      316.20      402.77     11.66 o 
   5   3   1     1393.50     1403.04     25.42 o 
   6   3   1       65.76       89.69      9.19 o 
   7   3   1      775.98      870.97     20.07 o 
   8   3   1       79.36       62.26     13.98 o 
   9   3   1     6211.98     5723.73     95.35 o 
  10   3   1      558.36      596.89     22.65 o 
  11   3   1       32.06       37.19     18.69 o 
  12   3   1      644.41      565.56     25.87 o 
  13   3   1     4144.76     4194.98     78.71 o 
  14   3   1        1.46        0.82     26.03 o 
  15   3   1     2802.80     3024.98    164.47 o 
  16   3   1        1.75       24.48     30.94 o 
 -15   4   1     1090.08     1191.72     47.02 o 
 -14   4   1       21.35        0.73     43.84 o 
 -13   4   1      299.98      291.22     43.39 o 
 -12   4   1      521.25      480.38     35.08 o 
 -11   4   1      109.64       99.76     20.56 o 
 -10   4   1     1702.83     1644.12     40.73 o 
  -9   4   1     5785.66     5636.04     95.33 o 
  -8   4   1     2709.02     2612.41     44.66 o 
  -7   4   1     1942.28     2019.25     36.35 o 
  -6   4   1     3419.76     3440.54     54.08 o 
  -5   4   1        6.83        1.60      8.98 o 
  -4   4   1     3112.06     3021.80     46.88 o 
  -3   4   1      437.48      339.66     14.14 o 
  -2   4   1     2618.34     2396.40     38.05 o 
  -1   4   1    13361.92    13941.86    213.76 o 
   0   4   1      862.01      778.67     23.73 o 
   1   4   1     6704.05     6715.67     95.92 o 
   2   4   1      368.96      394.53     11.90 o 
   3   4   1     2484.81     2777.41     56.60 o 
   4   4   1      400.65      454.83     15.31 o 
   5   4   1     8183.36     7322.04    116.53 o 
   6   4   1      474.93      467.96     18.35 o 
   7   4   1     2806.50     2891.52     71.45 o 
   8   4   1     1125.41     1064.75     24.56 o 
   9   4   1     2263.36     2244.16     47.02 o 
  10   4   1     1136.57     1068.72     32.38 o 
  11   4   1       66.42       41.60     20.39 o 
  12   4   1     1277.69     1263.69     49.42 o 
  13   4   1     1724.91     1764.30     47.92 o 
  14   4   1     1963.12     1995.43     56.07 o 
  15   4   1      503.92      541.94     44.74 o 
 -14   5   1     1635.91     1628.56     56.26 o 
 -13   5   1     1578.75     1571.71     53.87 o 
 -12   5   1     2471.52     2360.46     63.47 o 
 -11   5   1     1700.36     1708.39     77.06 o 
 -10   5   1     4545.36     4564.43     82.22 o 
  -9   5   1     1041.98     1086.51     33.54 o 
  -8   5   1     1120.59     1220.52     35.15 o 
  -7   5   1     2383.25     2254.02     40.62 o 
  -6   5   1      278.38      230.15     17.77 o 
  -5   5   1      592.02      658.37     23.80 o 
  -4   5   1      114.59      133.90     11.63 o 
  -3   5   1     3339.76     3162.96     49.77 o 
  -2   5   1      103.47       92.81     10.45 o 
  -1   5   1      274.91      263.96     11.45 o 
   0   5   1     3494.71     3835.87     58.32 o 
   1   5   1      510.04      424.04     13.86 o 
   2   5   1     1125.86     1167.36     23.69 o 
   3   5   1     3344.41     3313.75     56.83 o 
   4   5   1     2877.31     2730.03     44.41 o 
   5   5   1     1836.29     1712.75     32.03 o 
   6   5   1     4418.17     4441.44    102.38 o 
   7   5   1      129.59       90.97     13.32 o 
   8   5   1     1984.63     2055.11     51.20 o 
   9   5   1       14.46        1.86     23.83 o 
  10   5   1      227.73      187.76     27.29 o 
  11   5   1     3219.25     3206.84     74.53 o 
  12   5   1      289.77      261.36     31.78 o 
  13   5   1       31.93       10.20     30.41 o 
  14   5   1        2.21      -16.86     37.35 o 
 -13   6   1     1487.62     1606.92     55.99 o 
 -12   6   1      259.57      262.64     32.61 o 
 -11   6   1     2415.29     2585.28     68.17 o 
 -10   6   1        5.57      -36.31     27.00 o 
  -9   6   1       28.42       -4.33     26.70 o 
  -8   6   1      192.04      207.26     27.39 o 
  -7   6   1     4425.65     4338.46     77.01 o 
  -6   6   1       29.20       37.94     27.32 o 
  -5   6   1      214.43      224.36     15.02 o 
  -4   6   1        2.75       -9.24     12.52 o 
  -3   6   1     4426.82     4525.87     69.58 o 
  -2   6   1      123.52      118.46     12.72 o 
  -1   6   1     1390.61     1381.74     28.91 o 
   0   6   1       33.78       34.85     14.14 o 
   1   6   1    12346.62    12084.51    215.88 o 
   2   6   1     1797.39     1776.19     36.37 o 
   3   6   1     3065.49     2956.10     54.53 o 
   4   6   1      499.70      535.64     21.19 o 
   5   6   1        0.72      -10.23     15.31 o 
   6   6   1       50.71       53.78     16.61 o 
   7   6   1     9736.11     9985.96    160.22 o 
   8   6   1       94.70       81.92     24.27 o 
   9   6   1        7.20        4.58     27.81 o 
  10   6   1      717.65      669.30     35.68 o 
  11   6   1      188.40      209.21     31.66 o 
  12   6   1       81.38       77.68     40.29 o 
  13   6   1      381.41      495.33     64.28 o 
 -11   7   1      371.94      372.07     48.89 o 
 -10   7   1       27.40       42.07     31.70 o 
  -9   7   1       87.47       51.70     28.91 o 
  -8   7   1     1690.92     1649.81     53.16 o 
  -7   7   1      771.78      792.35     34.71 o 
  -6   7   1      101.57      110.71     20.78 o 
  -5   7   1        8.64       21.93     19.42 o 
  -4   7   1      574.49      560.59     23.74 o 
  -3   7   1     1540.38     1588.81     38.79 o 
  -2   7   1       23.79        7.16     27.36 o 
  -1   7   1      101.31      105.56     21.15 o 
   0   7   1      814.06      800.61     25.95 o 
   1   7   1       69.28       61.63     21.32 o 
   2   7   1     2989.12     2812.84     68.07 o 
   3   7   1      365.77      424.56     22.02 o 
   4   7   1     2559.61     2586.45     52.64 o 
   5   7   1      955.40      883.98     30.12 o 
   6   7   1     2417.61     2489.49     53.27 o 
   7   7   1      134.46      133.40     36.67 o 
   8   7   1      195.65      293.97     28.65 o 
   9   7   1      164.69      193.55     31.43 o 
  10   7   1      736.66      723.50     40.39 o 
  11   7   1     1830.46     1763.10     60.77 o 
  -8   8   1        6.12      -59.13     39.42 o 
  -7   8   1      134.99      137.10     39.58 o 
  -6   8   1      604.96      680.81     53.65 o 
  -5   8   1       29.09       13.46     29.88 o 
  -4   8   1      527.54      564.46     40.97 o 
  -3   8   1     1642.58     1566.12     49.35 o 
  -2   8   1     1195.05     1241.29     43.07 o 
  -1   8   1     4798.75     4740.04    119.29 o 
   0   8   1      856.14      968.29     59.98 o 
   1   8   1      117.23      147.65     28.29 o 
   2   8   1     1628.35     1668.75     57.27 o 
   3   8   1        5.50        2.45     26.94 o 
   4   8   1      158.79      137.35     26.78 o 
   5   8   1     2694.09     2922.84     74.47 o 
   6   8   1      306.17      196.95     29.47 o 
   7   8   1      477.76      510.08     34.35 o 
   8   8   1      120.19       86.37     33.85 o 
  -2   9   1       59.79      103.72     30.29 o 
  -1   9   1      239.92      316.69     32.88 o 
   0   9   1       69.63       89.70     29.81 o 
   1   9   1      513.48      575.44     35.47 o 
   2   9   1        0.98       24.76     30.36 o 
 -16   0   2      186.36      146.26     51.75 o 
 -14   0   2      760.01      690.92     47.33 o 
 -12   0   2      116.89      127.30     34.60 o 
 -10   0   2    15866.56    15929.32    318.33 o 
  -8   0   2     5861.52     6207.90    129.06 o 
  -6   0   2     3154.71     3119.56     67.20 o 
  -4   0   2    39079.55    38613.58    756.26 o 
  -2   0   2     1208.70     1297.19     34.30 o 
   2   0   2    38354.82    40646.17   1043.54 o 
   4   0   2    21473.94    20407.27    400.78 o 
   8   0   2    11651.69    11927.81    238.66 o 
  10   0   2    17353.86    17192.55    343.08 o 
  12   0   2     2750.55     2646.15     87.73 o 
  14   0   2     1129.25     1192.28     59.82 o 
  16   0   2      372.67      379.76     49.72 o 
 -17   1   2        9.55       -3.38     32.06 o 
 -16   1   2      177.84      142.86     30.08 o 
 -15   1   2      397.13      361.01     31.49 o 
 -14   1   2     6961.08     6794.27    130.52 o 
 -13   1   2     1399.94     1382.40     47.21 o 
 -12   1   2      261.18      242.04     20.55 o 
 -11   1   2     2008.91     1965.61     42.83 o 
 -10   1   2       42.72       -3.41     14.96 o 
  -9   1   2     3069.19     2819.57     51.94 o 
  -8   1   2      156.58       78.56      8.31 o 
  -7   1   2    13759.57    14306.64    201.22 o 
  -6   1   2     6383.02     5655.22     82.02 o 
  -5   1   2     9806.68    10564.46    148.51 o 
  -4   1   2      271.01      331.01      9.94 o 
  -3   1   2     1252.44     1273.43     20.34 o 
  -1   1   2     1406.66     1585.37     25.37 o 
   1   1   2     2933.90     3354.75     44.70 o 
   3   1   2     8581.83     9133.63    127.72 o 
   4   1   2     2310.95     2287.19     34.51 o 
   5   1   2     1708.95     1373.00     29.25 o 
   6   1   2     2211.36     1957.87     39.23 o 
   7   1   2     4987.68     4743.52     77.67 o 
   9   1   2     2855.12     2630.18     77.50 o 
  10   1   2      189.54      163.56     15.92 o 
  11   1   2     4515.26     4277.09     74.98 o 
  12   1   2      456.84      421.60     32.14 o 
  13   1   2     1490.09     1468.82     46.27 o 
  14   1   2     4036.71     3839.58     83.78 o 
  15   1   2       53.22       67.51     29.17 o 
  16   1   2      187.99       94.93     32.32 o 
  17   1   2        0.51       16.31     33.05 o 
 -17   2   2     1262.34     1242.21     49.12 o 
 -16   2   2      368.68      397.46     40.52 o 
 -15   2   2     1575.81     1609.28     53.10 o 
 -14   2   2        9.18        1.68     25.15 o 
 -13   2   2      914.13      976.70     39.18 o 
 -12   2   2     3086.94     3074.96     60.65 o 
 -11   2   2      941.24      910.74     29.10 o 
 -10   2   2      959.28      963.40     29.50 o 
  -9   2   2      250.08      302.21     17.28 o 
  -8   2   2     4394.42     4216.14     71.53 o 
  -7   2   2      256.71      266.86     10.75 o 
  -6   2   2     5377.34     5298.60     77.31 o 
  -5   2   2     6048.89     6672.70     95.36 o 
  -4   2   2     4015.58     4403.82     63.89 o 
  -3   2   2    11905.03    12804.49    178.61 o 
  -2   2   2    23371.50    24775.41    342.60 o 
   0   2   2       25.93       13.94      3.63 o 
   1   2   2    24829.92    25301.66    351.28 o 
   2   2   2    23638.31    26844.65    371.82 o 
   3   2   2     2649.67     2293.30     38.48 o 
   4   2   2    12733.09    13374.77    186.83 o 
   5   2   2      103.80       53.07      6.38 o 
   6   2   2    23080.93    23300.99    324.26 o 
   7   2   2       15.10       31.87     11.55 o 
   8   2   2     1105.08      987.75     26.00 o 
   9   2   2       79.81      115.29     19.22 o 
  10   2   2      579.41      612.80     22.70 o 
  11   2   2     2788.44     2789.16     62.66 o 
  12   2   2     1903.09     1902.15     57.23 o 
  13   2   2      444.65      468.70     52.00 o 
  14   2   2        9.06      -16.81     25.49 o 
  15   2   2     1927.48     1928.42     59.28 o 
  16   2   2       61.87      106.69     31.20 o 
 -16   3   2     3300.74     3404.96     82.53 o 
 -15   3   2        6.38       32.37     29.54 o 
 -14   3   2       22.35       12.89     27.69 o 
 -13   3   2      128.86      148.02     23.34 o 
 -12   3   2     6303.17     6160.70    105.32 o 
 -11   3   2       42.10       13.06     26.61 o 
 -10   3   2     1479.80     1357.05     35.24 o 
  -9   3   2       23.91       40.77     15.55 o 
  -8   3   2     2806.19     2753.95     45.67 o 
  -7   3   2     2837.61     3114.94     49.34 o 
  -6   3   2     1749.55     1622.27     29.26 o 
  -5   3   2       53.50       86.85      8.32 o 
  -4   3   2     3219.30     3101.61     51.44 o 
  -3   3   2     1964.35     2364.47     40.10 o 
  -2   3   2     9923.19    10073.31    154.56 o 
  -1   3   2     2098.24     2155.61     33.15 o 
   0   3   2     6105.80     6589.13    102.67 o 
   1   3   2      492.76      664.64     26.53 o 
   2   3   2    14905.58    13256.98    213.78 o 
   3   3   2       11.73       30.18      6.05 o 
   4   3   2     7558.65     8167.56    126.78 o 
   5   3   2     5567.70     6203.46    108.19 o 
   6   3   2      707.04      688.14     20.53 o 
   7   3   2      237.86      263.29     11.64 o 
   8   3   2     1226.93     1007.14     28.34 o 
   9   3   2      231.21      248.96     17.95 o 
  10   3   2     4320.00     4153.26     73.80 o 
  11   3   2     1015.93      973.18     31.29 o 
  12   3   2      382.14      419.74     25.01 o 
  13   3   2      385.39      425.66     27.24 o 
  14   3   2       28.23       40.23     27.39 o 
  15   3   2      158.66      176.25     31.53 o 
  16   3   2     5190.30     5319.12    112.28 o 
 -15   4   2      723.86      776.36     45.50 o 
 -14   4   2       46.79        3.33     27.78 o 
 -13   4   2     1065.46     1014.48     40.47 o 
 -12   4   2     2961.49     3008.84     81.34 o 
 -11   4   2      360.06      367.19     27.00 o 
 -10   4   2     1870.41     1958.84     44.66 o 
  -9   4   2      489.43      478.65     22.14 o 
  -8   4   2     4316.90     4223.44     65.89 o 
  -7   4   2       32.86       57.63     12.51 o 
  -6   4   2     5130.93     5121.53     76.67 o 
  -5   4   2      115.17       86.97     10.01 o 
  -4   4   2     1377.12     1582.87     28.57 o 
  -3   4   2     2523.26     2876.20     45.07 o 
  -2   4   2    20304.54    20536.83    285.85 o 
  -1   4   2    19234.26    19876.04    276.67 o 
   0   4   2     1080.52     1122.64     24.34 o 
   1   4   2     4238.93     3885.57     63.70 o 
   2   4   2     7124.72     7539.93    128.92 o 
   3   4   2    11452.19    11781.67    245.43 o 
   4   4   2     9916.74    10814.33    220.97 o 
   5   4   2      941.74      863.67     19.85 o 
   6   4   2    12651.10    13010.15    184.15 o 
   7   4   2      121.83       98.01     11.33 o 
   8   4   2     1550.37     1494.47     35.92 o 
   9   4   2      987.15     1000.07     30.08 o 
  10   4   2      630.76      615.91     25.07 o 
  11   4   2        3.51       27.43     19.84 o 
  12   4   2     3746.55     3766.96     72.49 o 
  13   4   2      876.24      908.20     37.03 o 
  14   4   2       51.57       67.86     30.88 o 
  15   4   2      395.90      441.05     43.73 o 
 -14   5   2     2898.10     2966.49     77.22 o 
 -13   5   2      104.08       74.30     30.60 o 
 -12   5   2       98.55      109.33     25.65 o 
 -11   5   2     1335.56     1307.71     39.92 o 
 -10   5   2       75.05       59.19     21.01 o 
  -9   5   2     1409.27     1412.04     38.15 o 
  -8   5   2     2910.03     2834.93     49.41 o 
  -7   5   2     1339.97     1353.28     30.39 o 
  -6   5   2     6708.84     6821.26    100.89 o 
  -5   5   2     3117.29     3077.22     49.71 o 
  -4   5   2       11.54       22.75     11.15 o 
  -3   5   2     6330.74     6615.38    105.46 o 
  -2   5   2      130.35      132.27     11.04 o 
  -1   5   2      434.11      454.29     17.11 o 
   0   5   2     6572.21     6276.86     91.32 o 
   1   5   2       31.22       23.92     11.95 o 
   2   5   2      481.54      400.22     13.74 o 
   3   5   2     1775.57     1881.69     32.98 o 
   4   5   2     1118.60     1049.41     22.91 o 
   5   5   2    10569.96    10388.09    148.70 o 
   6   5   2     3386.01     3396.06     54.78 o 
   7   5   2      365.13      332.59     22.72 o 
   8   5   2      841.71      805.36     31.04 o 
   9   5   2     2843.54     2765.65     64.07 o 
  10   5   2     3047.13     2828.09     67.20 o 
  11   5   2      422.72      435.92     31.11 o 
  12   5   2      420.67      437.84     35.05 o 
  13   5   2       19.51       -6.34     31.48 o 
  14   5   2     2426.67     2444.25     71.98 o 
 -13   6   2        0.94        1.04     32.99 o 
 -12   6   2      253.35      223.58     34.58 o 
 -11   6   2       41.51        1.11     28.13 o 
 -10   6   2     8199.40     8239.12    184.96 o 
  -9   6   2        6.72      -36.53     24.35 o 
  -8   6   2      795.43      791.84     47.99 o 
  -7   6   2        2.66       -4.86     17.70 o 
  -6   6   2      270.82      293.11     17.10 o 
  -5   6   2      387.47      400.60     17.37 o 
  -4   6   2     8113.75     8153.61    119.04 o 
  -3   6   2       60.87       61.15     13.08 o 
  -2   6   2     2494.94     2300.81     40.33 o 
  -1   6   2      213.93      223.30     13.40 o 
   0   6   2      286.70      347.76     14.75 o 
   1   6   2       35.92       36.79     14.31 o 
   2   6   2      579.99      722.01     26.57 o 
   3   6   2     1312.19     1368.18     46.63 o 
   4   6   2     7538.03     7240.28    117.48 o 
   5   6   2      376.84      416.63     20.02 o 
   6   6   2       44.59       46.61     17.24 o 
   7   6   2       79.54       72.98     23.44 o 
   8   6   2     1527.32     1546.51     47.84 o 
   9   6   2      976.93      920.15     38.60 o 
  10   6   2     5758.30     5677.30    119.29 o 
  11   6   2       12.52        5.53     45.06 o 
  12   6   2        8.01      -17.57     32.14 o 
 -11   7   2      661.60      724.79     51.01 o 
 -10   7   2      169.94      150.42     32.82 o 
  -9   7   2     1259.80     1239.27     45.68 o 
  -8   7   2     1201.95     1192.98     49.34 o 
  -7   7   2      917.30      947.85     37.94 o 
  -6   7   2     2447.58     2667.50     55.37 o 
  -5   7   2     1774.13     1820.84     43.76 o 
  -4   7   2       74.35       58.15     18.71 o 
  -3   7   2      351.55      307.56     24.40 o 
  -2   7   2       60.68       61.21     21.82 o 
  -1   7   2      481.57      491.23     21.97 o 
   0   7   2     4655.69     4544.49     78.50 o 
   1   7   2      111.78      138.64     17.67 o 
   2   7   2      604.99      577.70     27.37 o 
   3   7   2     1378.33     1296.20     45.10 o 
   4   7   2     1149.05     1162.11     34.03 o 
   5   7   2       28.46       20.59     26.37 o 
   6   7   2     2185.28     2111.63     48.55 o 
   7   7   2     1977.99     2078.60     58.52 o 
   8   7   2     1887.42     1823.93     54.60 o 
   9   7   2      936.13      872.50     40.26 o 
  10   7   2     1340.89     1318.13     51.20 o 
  -8   8   2      552.06      656.45     64.09 o 
  -7   8   2        0.02      -26.03     39.65 o 
  -6   8   2      890.14      921.68     40.08 o 
  -5   8   2     1072.93     1067.31     44.14 o 
  -4   8   2     1104.82     1083.23     45.95 o 
  -3   8   2     1269.90     1390.63     82.74 o 
  -2   8   2     1720.52     1724.80     51.22 o 
  -1   8   2      673.88      692.38     33.17 o 
   0   8   2      250.41      231.97     28.31 o 
   1   8   2     1223.41     1291.96     52.51 o 
   2   8   2      300.07      348.11     29.13 o 
   3   8   2      329.40      379.32     29.35 o 
   4   8   2       79.10      115.39     25.97 o 
   5   8   2      298.03      338.35     24.93 o 
   6   8   2      733.83      839.14     38.24 o 
   7   8   2      108.60       74.24     31.37 o 
   8   8   2      900.35      924.07     43.47 o 
  -2   9   2      908.58     1035.24     42.72 o 
  -1   9   2       32.76       15.29     33.05 o 
   0   9   2        4.83       -2.26     28.71 o 
   1   9   2        6.37       57.15     30.28 o 
 -17   0   3     3860.27     3925.18    127.51 o 
 -15   0   3      959.19     1046.84     58.74 o 
 -13   0   3       92.47       80.76     39.99 o 
 -11   0   3      234.99      254.76     24.19 o 
  -9   0   3     7091.81     7303.68    150.81 o 
  -7   0   3    20309.44    20092.29    397.44 o 
  -5   0   3     1180.14     1476.18     35.86 o 
  -3   0   3    55164.20    54810.47   1380.72 o 
  -1   0   3      779.60      725.05     13.87 o 
   1   0   3      307.73      400.68     28.28 o 
   3   0   3     6913.15     6384.54    166.81 o 
   5   0   3    18286.46    19079.59    375.12 o 
   7   0   3     1201.12     1071.27     30.30 o 
   9   0   3       30.23       44.15     12.66 o 
  11   0   3    11711.04    11201.81    283.24 o 
  13   0   3     1712.21     1574.42     74.49 o 
  15   0   3     1686.91     1715.64     78.31 o 
  17   0   3     5174.73     5258.38    160.70 o 
 -17   1   3      574.01      603.89     40.61 o 
 -16   1   3      420.63      471.33     35.56 o 
 -15   1   3      182.10      210.06     35.52 o 
 -14   1   3      381.38      361.53     29.43 o 
 -13   1   3     1966.75     1873.10     56.11 o 
 -12   1   3        0.04      -18.16     18.33 o 
 -11   1   3     7364.47     7488.78    122.82 o 
 -10   1   3     1357.42     1455.81     29.73 o 
  -9   1   3       55.11       20.34     11.81 o 
  -8   1   3     3232.75     3286.35     51.64 o 
  -7   1   3    20031.36    21177.78    295.43 o 
  -6   1   3     3435.30     3230.77     49.24 o 
  -5   1   3     2701.09     3196.85     47.76 o 
  -4   1   3    10336.16    10543.51    147.98 o 
  -3   1   3     6734.71     7182.99    101.24 o 
  -2   1   3     3824.96     3712.29     55.81 o 
  -1   1   3      369.63      319.06      7.35 o 
   0   1   3     1784.30     1635.29     40.04 o 
   1   1   3    13142.77    14326.45    273.00 o 
   2   1   3      790.66      767.07     13.46 o 
   4   1   3      191.49      212.89      8.16 o 
   5   1   3     1630.14     1739.54     28.11 o 
   6   1   3      345.89      367.03     11.05 o 
   7   1   3    11785.33    11458.89    193.82 o 
   8   1   3     1544.89     1451.65     31.82 o 
   9   1   3      400.41      398.94     17.17 o 
  10   1   3     1884.05     1829.60     39.99 o 
  11   1   3     2406.05     2463.07     57.27 o 
  12   1   3     2086.98     2042.16     53.71 o 
  13   1   3     1164.14     1085.47     39.60 o 
  14   1   3     2836.24     2773.53     67.97 o 
  15   1   3     1802.72     1803.44     56.82 o 
  16   1   3      837.99      888.49     41.62 o 
  17   1   3       97.35       86.84     34.81 o 
 -17   2   3        1.17       -0.77     32.11 o 
 -16   2   3      230.61      306.97     32.65 o 
 -15   2   3       37.56       29.54     28.34 o 
 -14   2   3     1511.54     1562.78     48.97 o 
 -13   2   3      414.92      382.13     24.68 o 
 -12   2   3     1864.47     1787.78     55.21 o 
 -11   2   3     2590.25     2596.07     52.02 o 
 -10   2   3     5515.91     5591.02     93.96 o 
  -9   2   3       43.90       89.62     15.54 o 
  -8   2   3     5137.74     5370.55     79.94 o 
  -7   2   3     1477.21     1568.93     32.46 o 
  -6   2   3      355.10      276.84     12.51 o 
  -5   2   3    12927.22    12215.78    171.46 o 
  -4   2   3      124.52      141.12      8.42 o 
  -3   2   3     2044.45     2427.74     36.46 o 
  -2   2   3     1001.02     1019.92     26.04 o 
  -1   2   3    19394.09    20264.44    308.14 o 
   0   2   3    14585.19    15772.33    219.04 o 
   1   2   3    38047.20    38758.84    627.55 o 
   3   2   3     5418.85     5549.00     79.27 o 
   4   2   3     7080.81     6862.07     97.62 o 
   5   2   3     4133.96     4075.80     60.23 o 
   6   2   3     8780.86     8876.92    126.30 o 
   7   2   3      762.87      828.23     24.37 o 
   8   2   3      704.08      587.48     23.11 o 
   9   2   3    11602.72    11319.86    198.96 o 
  10   2   3     5459.20     5660.29     95.31 o 
  11   2   3      384.05      395.01     21.20 o 
  12   2   3      254.72      263.92     21.76 o 
  13   2   3      776.06      718.77     37.80 o 
  14   2   3      370.52      361.42     30.12 o 
  15   2   3     1017.53      954.70     45.27 o 
  16   2   3      192.90      232.38     42.33 o 
 -16   3   3        8.51       18.05     40.52 o 
 -15   3   3     5603.37     5568.15    113.42 o 
 -14   3   3      107.15       66.50     25.21 o 
 -13   3   3     1567.56     1461.16     49.44 o 
 -12   3   3       24.85       18.36     21.24 o 
 -11   3   3      237.67      223.35     27.04 o 
 -10   3   3      869.33      832.74     26.91 o 
  -9   3   3    13129.26    12587.94    198.04 o 
  -8   3   3        7.37        6.65     11.04 o 
  -7   3   3      298.38      308.72     12.50 o 
  -6   3   3      256.98      352.91     15.66 o 
  -5   3   3     2990.76     3432.08     52.64 o 
  -4   3   3      334.56      381.44     11.42 o 
  -3   3   3     2967.05     3318.83     49.70 o 
  -2   3   3     2807.70     3063.20     50.33 o 
  -1   3   3     7959.52     7104.59    100.62 o 
   0   3   3       28.98       67.75      8.28 o 
   1   3   3     2745.51     2717.92     44.71 o 
   2   3   3       94.14       73.72      7.68 o 
   3   3   3    17921.25    18493.41    257.25 o 
   4   3   3       53.70       27.93      7.48 o 
   5   3   3    26402.04    25203.81    350.29 o 
   6   3   3       48.29       50.00      8.23 o 
   7   3   3       53.11       62.83      8.78 o 
   8   3   3       34.41       29.53     13.59 o 
   9   3   3     8904.65     8398.07    135.46 o 
  10   3   3        0.75       16.24     16.47 o 
  11   3   3      130.74      142.46     19.59 o 
  12   3   3       76.36       66.64     21.04 o 
  13   3   3     2145.08     2136.88     54.93 o 
  14   3   3      418.29      470.68     31.90 o 
  15   3   3      494.74      496.12     35.21 o 
  16   3   3        1.05      -20.41     30.72 o 
 -15   4   3        6.64      -17.84     29.56 o 
 -14   4   3      341.94      330.45     28.02 o 
 -13   4   3      514.94      535.67     35.85 o 
 -12   4   3     1283.57     1311.66     40.41 o 
 -11   4   3     2600.49     2519.83     52.78 o 
 -10   4   3      639.45      622.85     25.01 o 
  -9   4   3       45.62       35.43     17.74 o 
  -8   4   3     1441.21     1314.91     30.16 o 
  -7   4   3      679.13      651.25     18.74 o 
  -6   4   3     1365.27     1450.77     28.24 o 
  -5   4   3    10266.01    10309.73    146.70 o 
  -4   4   3       43.94       45.28     10.87 o 
  -3   4   3     1554.49     1826.91     31.36 o 
  -2   4   3     1014.05     1028.24     23.54 o 
  -1   4   3     4463.44     4431.12     65.29 o 
   0   4   3      267.98      163.57     11.53 o 
   1   4   3    26616.74    28006.12    388.60 o 
   2   4   3    18309.65    18156.53    277.71 o 
   3   4   3    14554.46    15382.40    236.19 o 
   4   4   3      931.45      881.03     19.67 o 
   5   4   3      973.15      985.14     21.13 o 
   6   4   3     2283.39     2261.10     41.69 o 
   7   4   3      185.90      186.21     15.02 o 
   8   4   3     5138.52     5021.26     85.45 o 
   9   4   3    11369.40    11382.63    182.78 o 
  10   4   3      150.36      176.88     19.95 o 
  11   4   3      503.78      524.60     33.79 o 
  12   4   3      157.88      177.86     23.97 o 
  13   4   3      374.94      386.49     33.24 o 
  14   4   3       88.10      110.30     32.84 o 
  15   4   3     1581.88     1543.05     85.39 o 
 -14   5   3        6.29       53.50     34.17 o 
 -13   5   3     1350.35     1505.56     45.21 o 
 -12   5   3       28.57       16.56     34.57 o 
 -11   5   3     2741.88     2604.62     57.28 o 
 -10   5   3       50.05       33.73     24.23 o 
  -9   5   3     1767.00     1738.88     43.08 o 
  -8   5   3      813.84      844.23     23.98 o 
  -7   5   3     2786.83     2878.21     59.06 o 
  -6   5   3     1041.42     1036.18     37.23 o 
  -5   5   3        3.88       -3.86     11.85 o 
  -4   5   3     1689.72     1644.29     31.55 o 
  -3   5   3     3259.15     3205.82     51.02 o 
  -2   5   3     9459.86     8917.96    127.71 o 
  -1   5   3      812.20      771.64     21.84 o 
   0   5   3     1026.27      920.81     21.00 o 
   1   5   3     3948.78     3817.83     71.65 o 
   2   5   3     2314.41     2234.29     37.12 o 
   3   5   3     2591.36     2604.79     53.40 o 
   4   5   3      114.67      108.67     13.69 o 
   5   5   3      195.93      201.41     14.70 o 
   6   5   3      373.82      423.54     22.44 o 
   7   5   3     5906.08     6073.01    135.75 o 
   8   5   3      825.56      798.27     31.67 o 
   9   5   3      690.15      643.34     31.33 o 
  10   5   3      702.85      761.73     33.50 o 
  11   5   3       68.61       72.09     26.88 o 
  12   5   3     1515.08     1555.28     73.56 o 
  13   5   3     1404.98     1353.82     57.18 o 
  14   5   3      251.53      189.21     36.20 o 
 -13   6   3      104.93      143.99     34.63 o 
 -12   6   3       18.15      -43.78     29.61 o 
 -11   6   3      544.98      531.00     35.07 o 
 -10   6   3      273.20      251.18     30.78 o 
  -9   6   3     1259.75     1335.78     45.35 o 
  -8   6   3      101.25      100.57     20.37 o 
  -7   6   3     4767.32     4916.73     83.88 o 
  -6   6   3      330.77      359.81     18.00 o 
  -5   6   3       13.89       17.89     13.79 o 
  -4   6   3        7.78        7.17     13.34 o 
  -3   6   3    14294.89    14695.19    208.27 o 
  -2   6   3       35.21       44.95     12.63 o 
  -1   6   3     3404.71     3466.43     55.40 o 
   0   6   3        3.61       16.16     18.40 o 
   1   6   3      476.75      512.04     19.07 o 
   2   6   3      360.84      340.85     18.06 o 
   3   6   3    13537.14    13453.46    277.10 o 
   4   6   3      107.06      110.54     16.18 o 
   5   6   3     3438.44     3484.24     63.25 o 
   6   6   3       49.43       49.02     16.74 o 
   7   6   3      946.48      942.49     45.04 o 
   8   6   3      149.42      113.85     25.63 o 
   9   6   3      278.49      253.81     28.22 o 
  10   6   3      688.20      677.78     35.63 o 
  11   6   3     6321.33     6288.83    125.83 o 
  12   6   3       50.51       48.12     32.14 o 
 -11   7   3     1113.46     1100.24     55.00 o 
 -10   7   3       93.93      134.72     32.40 o 
  -9   7   3      374.46      419.66     33.70 o 
  -8   7   3      851.78      821.87     40.70 o 
  -7   7   3     1999.98     2098.34     57.16 o 
  -6   7   3     2820.39     3089.78     61.46 o 
  -5   7   3        3.11        0.46     23.10 o 
  -4   7   3     1890.65     1992.95     52.09 o 
  -3   7   3     1345.28     1361.86     41.90 o 
  -2   7   3      109.82      148.01     18.52 o 
  -1   7   3      769.91      773.60     26.41 o 
   0   7   3     1248.47     1214.45     33.87 o 
   1   7   3     2514.78     2544.74     51.19 o 
   2   7   3       52.32       26.23     18.24 o 
   3   7   3     1722.73     1743.03     47.00 o 
   4   7   3      502.48      498.11     23.34 o 
   5   7   3      109.20      100.83     20.21 o 
   6   7   3      114.19      107.29     21.24 o 
   7   7   3     3352.69     3340.62     96.42 o 
   8   7   3       51.56       54.64     28.64 o 
   9   7   3       61.43       48.13     28.02 o 
  10   7   3      459.53      495.25     41.87 o 
  -8   8   3      348.56      331.37     42.53 o 
  -7   8   3        4.94      -51.56     49.57 o 
  -6   8   3        3.35      -16.31     26.62 o 
  -5   8   3     4334.37     4467.72     93.21 o 
  -4   8   3       15.20       14.53     25.96 o 
  -3   8   3      446.17      441.73     30.40 o 
  -2   8   3      710.35      667.45     33.71 o 
  -1   8   3      381.17      416.35     34.63 o 
   0   8   3      347.90      402.42     29.43 o 
   1   8   3     1238.83     1328.65     44.52 o 
   2   8   3      229.44      240.12     27.45 o 
   3   8   3     2565.80     2480.53     68.58 o 
   4   8   3      530.14      585.27     28.10 o 
   5   8   3     1853.26     1669.99     50.17 o 
   6   8   3      641.91      668.47     35.64 o 
   7   8   3      131.19      150.96     31.99 o 
  -1   9   3     1541.93     1597.65     89.86 o 
   0   9   3       72.04       80.23     52.51 o 
   1   9   3      102.38      132.43     31.85 o 
 -16   0   4      114.13       65.72     43.79 o 
 -14   0   4     9466.78     9809.27    255.59 o 
 -12   0   4      489.80      481.95     40.85 o 
 -10   0   4      555.60      567.87     34.42 o 
  -8   0   4     6242.67     6402.85    158.21 o 
  -6   0   4    13799.12    13423.66    267.05 o 
  -4   0   4       80.83       85.28     13.82 o 
  -2   0   4     8757.69     9601.24    189.21 o 
   0   0   4    10508.53    11096.36    296.84 o 
   2   0   4      552.22      636.66     18.48 o 
   4   0   4    26426.61    25999.79    509.12 o 
   6   0   4     6992.15     7080.12    174.08 o 
   8   0   4     6157.78     6438.19    132.94 o 
  10   0   4     3795.09     3735.24     83.42 o 
  12   0   4     2967.80     2968.35     95.25 o 
  14   0   4     2655.05     2601.80    134.08 o 
  16   0   4      111.97       92.16     56.45 o 
 -17   1   4      812.76      878.40     42.01 o 
 -16   1   4      752.42      912.32     40.78 o 
 -15   1   4     1248.23     1286.73     57.49 o 
 -14   1   4       77.34      114.76     27.20 o 
 -13   1   4     3600.81     3647.72     78.80 o 
 -12   1   4       35.67       53.42     19.39 o 
 -11   1   4     2033.29     2052.86     44.55 o 
 -10   1   4    10645.78    10357.02    149.11 o 
  -9   1   4      637.79      708.93     19.40 o 
  -8   1   4     1419.22     1528.68     29.38 o 
  -7   1   4       85.87       72.94      9.85 o 
  -6   1   4     2823.16     3069.45     47.72 o 
  -5   1   4     2291.65     2325.81     40.66 o 
  -4   1   4    11458.20    11219.93    157.26 o 
  -3   1   4     5212.64     5106.91     72.97 o 
  -2   1   4     7469.18     7852.25    142.07 o 
  -1   1   4     4900.59     5207.27     97.10 o 
   0   1   4      760.69      779.00     12.98 o 
   1   1   4    12063.96    12688.73    176.48 o 
   2   1   4       95.82      112.06     11.45 o 
   3   1   4    11344.39    11815.36    164.74 o 
   4   1   4    21874.42    22750.17    315.83 o 
   5   1   4     5334.59     5444.85     92.01 o 
   6   1   4      843.41      664.07     15.81 o 
   7   1   4     1366.32     1371.58     42.23 o 
   8   1   4     6802.29     6614.65     96.47 o 
   9   1   4       26.00       34.90     13.27 o 
  10   1   4     1039.56     1009.84     36.37 o 
  11   1   4     1477.39     1510.15     41.87 o 
  12   1   4      186.51      134.79     24.19 o 
  13   1   4      696.00      709.13     33.23 o 
  14   1   4     2438.32     2250.00     81.26 o 
  15   1   4      603.13      581.96     36.13 o 
  16   1   4      269.31      256.16     33.47 o 
 -17   2   4        4.66        1.68     33.04 o 
 -16   2   4     1959.31     2051.48     61.52 o 
 -15   2   4       66.35       69.30     28.64 o 
 -14   2   4     1061.98     1060.56     40.31 o 
 -13   2   4     1150.61     1170.78     36.50 o 
 -12   2   4     1089.16     1125.76     35.11 o 
 -11   2   4     3150.85     3015.48     58.33 o 
 -10   2   4     1091.63     1138.63     32.07 o 
  -9   2   4     3212.41     3184.53     64.80 o 
  -8   2   4     4136.91     3967.47     61.25 o 
  -7   2   4     6221.05     6008.16     87.99 o 
  -6   2   4     4213.72     4134.90     61.95 o 
  -5   2   4     5852.32     5795.94     83.72 o 
  -4   2   4     8057.29     7861.70    111.37 o 
  -3   2   4     7644.66     8043.31    113.51 o 
  -2   2   4     6106.21     5855.68     83.21 o 
  -1   2   4      747.87      832.02     16.39 o 
   1   2   4        5.75       16.96      5.80 o 
   2   2   4    10835.55    10403.46    159.33 o 
   3   2   4     9126.22     9800.98    137.75 o 
   4   2   4      494.14      544.80     13.57 o 
   5   2   4     7991.13     8131.19    115.65 o 
   6   2   4      361.82      359.37     11.60 o 
   7   2   4     2536.02     2491.65     40.37 o 
   8   2   4     5333.41     5360.09     88.45 o 
   9   2   4     8963.01     8976.99    158.77 o 
  10   2   4     2429.96     2422.70     75.73 o 
  11   2   4      600.62      558.48     39.38 o 
  12   2   4        1.75        9.22     19.13 o 
  13   2   4     1732.45     1608.73     50.03 o 
  14   2   4       28.52      -13.66     27.05 o 
  15   2   4      539.75      484.75     34.34 o 
  16   2   4     2631.47     2679.52     72.70 o 
 -16   3   4      231.08      244.24     34.86 o 
 -15   3   4      231.21      239.30     30.50 o 
 -14   3   4     1289.51     1270.28     40.53 o 
 -13   3   4      524.87      399.50     26.18 o 
 -12   3   4     2835.09     2747.14     56.89 o 
 -11   3   4      245.63      238.53     22.28 o 
 -10   3   4       22.58        6.13     21.97 o 
  -9   3   4      185.40      196.49     31.66 o 
  -8   3   4    11825.36    11311.97    161.61 o 
  -7   3   4      239.57      241.37     11.91 o 
  -6   3   4     5407.96     4976.65     81.15 o 
  -5   3   4      201.67      254.51     10.96 o 
  -4   3   4      667.25      777.11     18.06 o 
  -3   3   4      355.83      431.91     12.29 o 
  -2   3   4    13591.22    12572.20    176.05 o 
  -1   3   4      341.97      282.60      9.00 o 
   0   3   4     3335.31     3648.28     53.55 o 
   1   3   4      197.83      225.09      9.64 o 
   2   3   4     4244.91     4060.16     65.64 o 
   3   3   4      125.36      144.99     10.02 o 
   4   3   4       21.52       24.95      7.09 o 
   5   3   4      102.89      116.44      9.02 o 
   6   3   4    13682.07    12293.05    190.45 o 
   7   3   4       49.12       77.63     10.17 o 
   8   3   4      219.66      200.77     10.47 o 
   9   3   4      292.91      284.10     19.63 o 
  10   3   4     1365.67     1306.54     35.57 o 
  11   3   4      333.66      326.33     22.18 o 
  12   3   4     8362.72     8403.34    139.33 o 
  13   3   4      217.35      213.81     29.38 o 
  14   3   4        5.75       -3.13     28.06 o 
  15   3   4      229.45      194.12     31.13 o 
  16   3   4      304.41      368.12     57.94 o 
 -15   4   4      593.93      598.78     47.76 o 
 -14   4   4      395.81      381.26     29.76 o 
 -13   4   4       25.22       41.90     24.00 o 
 -12   4   4     1024.26      996.40     38.48 o 
 -11   4   4     2012.05     2007.30     47.58 o 
 -10   4   4     1976.72     1884.94     44.46 o 
  -9   4   4     3169.58     3170.20     60.30 o 
  -8   4   4     2673.75     2708.30     46.60 o 
  -7   4   4     1944.18     1775.33     34.01 o 
  -6   4   4     2730.86     2688.99     48.51 o 
  -5   4   4     4054.83     3961.17     60.56 o 
  -4   4   4     4704.02     4579.80     68.58 o 
  -3   4   4      303.98      235.31     11.03 o 
  -2   4   4     2330.87     2190.63     35.70 o 
  -1   4   4     4684.68     4765.94     70.09 o 
   0   4   4      659.64      613.27     16.06 o 
   1   4   4      571.51      581.77     18.27 o 
   2   4   4     3538.20     3026.36     58.19 o 
   3   4   4      596.50      544.16     25.40 o 
   4   4   4      203.07      215.16     13.00 o 
   5   4   4       46.04       40.95      9.58 o 
   6   4   4       25.12       39.02     10.05 o 
   7   4   4     7330.21     7235.31    106.05 o 
   8   4   4     1631.13     1641.46     37.72 o 
   9   4   4     2187.88     2107.53     59.29 o 
  10   4   4      269.70      283.46     22.96 o 
  11   4   4     3644.24     3523.40     67.78 o 
  12   4   4      223.84      209.04     48.44 o 
  13   4   4      355.78      366.26     32.57 o 
  14   4   4        6.30      -24.03     38.56 o 
  15   4   4      208.35      237.15     66.82 o 
 -14   5   4       32.42        2.64     28.29 o 
 -13   5   4      521.76      545.13     31.78 o 
 -12   5   4       86.40       62.99     25.21 o 
 -11   5   4      640.54      579.84     28.78 o 
 -10   5   4     3270.08     3252.11     65.99 o 
  -9   5   4      503.68      529.18     24.66 o 
  -8   5   4       25.45       41.19     14.75 o 
  -7   5   4      654.03      619.44     23.73 o 
  -6   5   4      480.93      501.68     20.20 o 
  -5   5   4     1770.28     1861.73     34.76 o 
  -4   5   4     4625.37     4586.64     69.74 o 
  -3   5   4       92.71       54.21     11.35 o 
  -2   5   4     1275.59     1319.65     27.09 o 
  -1   5   4     3709.17     3431.36     66.98 o 
   0   5   4     1444.26     1406.91     29.38 o 
   1   5   4     5824.43     6122.13     89.49 o 
   2   5   4      157.17      136.27     13.36 o 
   3   5   4     1376.21     1318.77     31.00 o 
   4   5   4     2625.03     2504.84     47.46 o 
   5   5   4     4615.00     4469.72     85.31 o 
   6   5   4      436.31      443.26     20.33 o 
   7   5   4     1569.05     1563.25     36.05 o 
   8   5   4     2024.94     1899.45     51.50 o 
   9   5   4      359.33      356.84     28.12 o 
  10   5   4     1626.27     1612.09     50.49 o 
  11   5   4      338.13      374.39     32.58 o 
  12   5   4      609.05      613.82     66.28 o 
  13   5   4     1644.84     1650.05     59.98 o 
  14   5   4      801.37      989.33     46.83 o 
 -13   6   4      541.14      499.42     39.41 o 
 -12   6   4        0.85      -46.84     31.23 o 
 -11   6   4      227.71      188.93     30.84 o 
 -10   6   4       67.41       -9.22     27.38 o 
  -9   6   4       14.17        4.64     22.05 o 
  -8   6   4     2279.73     2275.31     50.12 o 
  -7   6   4      281.90      302.07     18.49 o 
  -6   6   4     5083.70     5260.88     81.43 o 
  -5   6   4      183.46      190.98     15.97 o 
  -4   6   4       76.22       88.89     14.76 o 
  -3   6   4      340.70      369.53     16.77 o 
  -2   6   4     2725.65     2843.96     48.09 o 
  -1   6   4      893.30      915.74     27.10 o 
   0   6   4    10441.96    10261.00    161.44 o 
   1   6   4      129.80      178.63     16.93 o 
   2   6   4      178.86      200.04     16.34 o 
   3   6   4     1568.59     1409.16     34.42 o 
   4   6   4     2845.91     2696.50     52.48 o 
   5   6   4     1752.90     1651.47     38.65 o 
   6   6   4      683.88      704.04     28.22 o 
   7   6   4      307.88      343.91     36.13 o 
   8   6   4      391.47      397.44     28.83 o 
   9   6   4      156.90      149.28     26.53 o 
  10   6   4       14.54       -0.67     27.98 o 
  11   6   4        0.05        7.39     31.66 o 
  12   6   4      250.34      278.15     35.27 o 
 -11   7   4      268.28      303.97     36.67 o 
 -10   7   4     1082.30     1344.99     49.14 o 
  -9   7   4      190.08      238.27     31.79 o 
  -8   7   4       55.59       84.38     27.91 o 
  -7   7   4      268.75      224.53     23.51 o 
  -6   7   4      212.00      212.32     22.11 o 
  -5   7   4      297.73      315.19     25.44 o 
  -4   7   4     3146.42     3190.10     78.97 o 
  -3   7   4     2826.81     2897.95     59.90 o 
  -2   7   4      566.69      652.24     24.63 o 
  -1   7   4     1046.33     1029.98     32.61 o 
   0   7   4      646.06      624.23     24.16 o 
   1   7   4     1975.47     2030.51     55.33 o 
   2   7   4       83.03       83.32     19.07 o 
   3   7   4     3689.84     3695.39     67.99 o 
   4   7   4     2329.01     2330.67     49.45 o 
   5   7   4       88.70      129.48     20.53 o 
   6   7   4      215.26      249.67     22.60 o 
   7   7   4       42.21       42.96     25.96 o 
   8   7   4      471.62      478.00     33.89 o 
   9   7   4        3.15       -0.41     29.12 o 
  10   7   4      562.39      500.41     43.46 o 
  -8   8   4     1392.45     1361.77     84.68 o 
  -7   8   4     1300.04     1390.68     90.12 o 
  -6   8   4     1140.83     1245.89     44.68 o 
  -5   8   4      399.96      446.23     31.73 o 
  -4   8   4     1060.03     1121.25     41.61 o 
  -3   8   4     1681.81     1669.30     50.61 o 
  -2   8   4      600.15      615.64     32.64 o 
  -1   8   4       81.18       73.34     26.89 o 
   0   8   4       52.89       73.03     25.62 o 
   1   8   4       47.45       65.87     29.20 o 
   2   8   4     2684.80     2691.35     65.16 o 
   3   8   4      273.68      243.89     23.56 o 
   4   8   4      291.83      225.00     24.64 o 
   5   8   4     2452.02     2292.85     66.98 o 
   6   8   4       47.19       13.54     28.32 o 
   7   8   4      701.98      723.07     39.15 o 
 -17   0   5     3906.22     3930.08    190.53 o 
 -15   0   5      211.86      196.55     42.14 o 
 -13   0   5     7046.57     7143.06    191.28 o 
 -11   0   5     7502.92     7802.35    162.83 o 
  -9   0   5     1047.44     1265.32     38.92 o 
  -7   0   5    24641.65    25041.38    493.70 o 
  -5   0   5     1611.67     2010.80     55.41 o 
  -3   0   5     3918.58     4195.68     86.29 o 
  -1   0   5    14251.55    16164.72    317.47 o 
   1   0   5    74545.42    72136.00   2028.45 o 
   3   0   5    18310.13    19628.20    385.08 o 
   5   0   5      517.64      473.37     20.01 o 
   7   0   5    46076.24    46614.06    912.91 o 
   9   0   5      401.38      398.15     20.03 o 
  11   0   5      491.67      458.87     36.15 o 
  13   0   5     4455.32     4163.56    123.66 o 
  15   0   5     3616.83     3355.27    109.83 o 
 -17   1   5     1290.93     1367.71     50.48 o 
 -16   1   5     1684.07     1735.64     55.67 o 
 -15   1   5      141.05      122.43     28.78 o 
 -14   1   5     3103.13     3065.63     73.56 o 
 -13   1   5      159.20      170.59     26.34 o 
 -12   1   5     1601.88     1596.54     40.73 o 
 -11   1   5     2090.44     2087.67     51.48 o 
 -10   1   5     3641.87     3561.37     57.67 o 
  -9   1   5      872.19      769.00     23.49 o 
  -8   1   5     1041.14      906.39     22.33 o 
  -7   1   5     3200.60     3124.26     49.32 o 
  -6   1   5     2905.43     3095.19     47.85 o 
  -5   1   5    12922.33    14560.43    204.09 o 
  -4   1   5       53.67       66.55      6.80 o 
  -3   1   5    20829.75    19868.87    275.80 o 
  -2   1   5     1326.56     1447.08     21.00 o 
  -1   1   5     2869.36     3384.27     59.74 o 
   0   1   5     7779.02     8220.05    115.02 o 
   1   1   5       12.49       26.98      3.97 o 
   2   1   5    18183.69    19879.77    301.28 o 
   3   1   5    24881.81    25143.40    376.36 o 
   4   1   5     9894.74    10191.34    143.08 o 
   5   1   5     1128.02      925.84     18.32 o 
   6   1   5     6089.36     5812.94     84.45 o 
   7   1   5     2727.80     3205.78     49.67 o 
   8   1   5     2901.26     2897.94     46.36 o 
   9   1   5      213.59      206.09     11.33 o 
  10   1   5      488.86      515.64     21.92 o 
  11   1   5    10486.28     9981.28    190.56 o 
  12   1   5      400.44      393.11     30.87 o 
  13   1   5     1909.72     1771.12     68.81 o 
  14   1   5      233.55      183.55     28.09 o 
  15   1   5       72.30       72.10     29.72 o 
  16   1   5      458.13      493.31     37.94 o 
 -17   2   5     1027.23      954.00     43.71 o 
 -16   2   5     1710.48     1672.03     63.15 o 
 -15   2   5     3173.76     3418.53    100.05 o 
 -14   2   5      359.87      337.48     29.81 o 
 -13   2   5       80.06       58.33     21.87 o 
 -12   2   5       72.33       66.69     24.07 o 
 -11   2   5      331.14      282.91     21.05 o 
 -10   2   5       15.68        7.99     17.48 o 
  -9   2   5    15618.19    15930.79    225.10 o 
  -8   2   5     3843.08     3935.65     60.90 o 
  -7   2   5     2039.57     1919.20     33.55 o 
  -6   2   5     2696.30     2553.99     41.23 o 
  -5   2   5      534.98      369.38     11.80 o 
  -4   2   5     1306.62     1110.45     29.48 o 
  -3   2   5     1148.02     1135.54     21.97 o 
  -2   2   5     7132.35     7509.77    106.09 o 
  -1   2   5    25466.86    25675.10    388.93 o 
   0   2   5     3097.30     3022.34     44.46 o 
   1   2   5     7747.60     8470.79    110.24 o 
   2   2   5     5276.95     5456.58     98.52 o 
   3   2   5       51.98       86.56     17.27 o 
   4   2   5      913.07      877.55     19.87 o 
   5   2   5     8111.57     7878.20    112.44 o 
   6   2   5     1230.75     1457.09     28.92 o 
   7   2   5     4118.23     4398.24     69.90 o 
   8   2   5     3600.56     3585.24     56.00 o 
   9   2   5     5797.92     5692.31     94.73 o 
  10   2   5      970.37      945.58     29.14 o 
  11   2   5     3055.59     2996.14     58.32 o 
  12   2   5     2361.72     2435.25     70.40 o 
  13   2   5     1655.25     1545.48     66.32 o 
  14   2   5      321.13      319.36     46.17 o 
  15   2   5      821.56      839.01     39.22 o 
  16   2   5      162.80      149.09     32.47 o 
 -16   3   5      145.29      187.03     34.66 o 
 -15   3   5     1094.72     1219.68     48.66 o 
 -14   3   5      305.45      296.00     27.31 o 
 -13   3   5     4357.83     4172.02     77.98 o 
 -12   3   5      370.47      346.24     23.88 o 
 -11   3   5     1656.00     1693.16     41.87 o 
 -10   3   5      425.72      419.76     22.20 o 
  -9   3   5       25.04       19.33     16.14 o 
  -8   3   5      752.88      751.32     20.73 o 
  -7   3   5     3138.87     3231.03     51.51 o 
  -6   3   5      648.94      753.07     19.47 o 
  -5   3   5    30817.61    30848.76    428.48 o 
  -4   3   5      447.83      603.96     16.86 o 
  -3   3   5        9.37       20.87      7.55 o 
  -2   3   5        9.25       17.20      7.36 o 
  -1   3   5     6572.33     6101.86     87.37 o 
   0   3   5       23.77       69.73     14.13 o 
   1   3   5     8173.82     7800.47    121.46 o 
   2   3   5     2024.19     2370.52     41.09 o 
   3   3   5     2230.07     2062.71     37.52 o 
   4   3   5      116.41      141.99      9.48 o 
   5   3   5     5802.07     5721.19    110.04 o 
   6   3   5      317.81      364.28     15.57 o 
   7   3   5       26.34       52.55     10.99 o 
   8   3   5      229.73      258.20     13.59 o 
   9   3   5     6789.89     6643.44    109.77 o 
  10   3   5      454.88      467.12     23.97 o 
  11   3   5       67.66       23.46     19.12 o 
  12   3   5      337.22      327.23     24.39 o 
  13   3   5     8618.13     8822.64    181.91 o 
  14   3   5      419.09      437.73     33.79 o 
  15   3   5     1454.52     1576.23     57.27 o 
 -15   4   5     2288.87     2268.02     64.52 o 
 -14   4   5       13.02      -16.35     25.40 o 
 -13   4   5      217.48      193.47     25.54 o 
 -12   4   5       13.75       15.54     22.62 o 
 -11   4   5      421.56      352.10     23.95 o 
 -10   4   5     1475.33     1384.96     43.88 o 
  -9   4   5     8377.61     8224.13    164.60 o 
  -8   4   5      692.34      684.43     28.29 o 
  -7   4   5      968.51      911.89     23.83 o 
  -6   4   5     3957.07     3890.57     60.82 o 
  -5   4   5     2062.36     1992.60     35.18 o 
  -4   4   5     9094.29     9348.86    133.57 o 
  -3   4   5      784.11      841.56     20.26 o 
  -2   4   5     5276.05     5314.57     77.87 o 
  -1   4   5    14912.37    14481.71    203.15 o 
   0   4   5     2355.97     2310.73     37.27 o 
   1   4   5      190.31      164.97     17.53 o 
   2   4   5      625.06      537.07     31.75 o 
   3   4   5      502.51      401.22     14.82 o 
   4   4   5      105.59       81.58     11.85 o 
   5   4   5     5168.68     5333.14     87.73 o 
   6   4   5     1749.44     1802.68     36.36 o 
   7   4   5     1213.38     1145.81     35.84 o 
   8   4   5       12.71        6.18     14.75 o 
   9   4   5     4456.97     4487.05     79.15 o 
  10   4   5     1680.81     1657.62     60.68 o 
  11   4   5      936.67      851.89     35.68 o 
  12   4   5     1538.73     1539.02     51.07 o 
  13   4   5      275.18      209.22     31.73 o 
  14   4   5     1130.68     1134.50     53.34 o 
  15   4   5      164.10      140.71     51.85 o 
 -14   5   5      795.13      781.28     42.31 o 
 -13   5   5     1696.24     1637.51     49.14 o 
 -12   5   5     2032.42     2059.01     54.57 o 
 -11   5   5      704.52      668.12     30.04 o 
 -10   5   5      114.80      124.95     22.75 o 
  -9   5   5     1652.37     1718.79     42.58 o 
  -8   5   5     3795.07     3772.75     65.69 o 
  -7   5   5      890.76      945.52     26.77 o 
  -6   5   5      319.24      305.13     16.10 o 
  -5   5   5       81.12       86.47     20.34 o 
  -4   5   5      302.15      336.25     14.91 o 
  -3   5   5     6535.30     6338.49     93.45 o 
  -2   5   5     1309.22     1344.32     27.08 o 
  -1   5   5      340.25      370.15     16.14 o 
   0   5   5     2108.90     2013.66     34.86 o 
   1   5   5       54.90       52.31     14.69 o 
   2   5   5     1898.96     1847.41     37.54 o 
   3   5   5     4163.78     3976.51    108.95 o 
   4   5   5     5425.36     5170.10    100.38 o 
   5   5   5     1694.53     1598.31     47.55 o 
   6   5   5      109.98       91.00     17.25 o 
   7   5   5        1.03        3.48     14.26 o 
   8   5   5      232.47      232.59     26.94 o 
   9   5   5       14.17        5.64     24.69 o 
  10   5   5     2070.21     1960.94     56.01 o 
  11   5   5     4306.63     4272.42    109.10 o 
  12   5   5       30.38       14.95     30.58 o 
  13   5   5       10.16       47.50     33.94 o 
 -13   6   5     3731.32     3869.86    106.07 o 
 -12   6   5       87.64       87.71     44.36 o 
 -11   6   5     2058.43     2179.61     63.38 o 
 -10   6   5        8.31       -2.75     23.19 o 
  -9   6   5       30.79        2.47     22.62 o 
  -8   6   5       28.01       17.86     20.82 o 
  -7   6   5     6849.74     7022.07    106.30 o 
  -6   6   5      191.28      160.87     16.75 o 
  -5   6   5       79.61      115.23     15.59 o 
  -4   6   5       94.11      120.99     15.02 o 
  -3   6   5      658.34      668.39     20.24 o 
  -2   6   5       46.66       57.09     15.39 o 
  -1   6   5     3160.72     3174.45     57.61 o 
   0   6   5      525.08      495.22     19.98 o 
   1   6   5     4552.12     4341.89     94.84 o 
   2   6   5      122.50      121.75     16.67 o 
   3   6   5     1736.60     1674.73     38.68 o 
   4   6   5       18.30       34.94     15.90 o 
   5   6   5       80.66       47.28     21.50 o 
   6   6   5      756.66      722.31     26.64 o 
   7   6   5    11245.47    10802.25    195.17 o 
   8   6   5      868.28      750.76     33.73 o 
   9   6   5      173.55       96.29     28.64 o 
  10   6   5        8.18       -3.38     28.82 o 
  11   6   5       84.24       76.15     41.20 o 
  12   6   5      232.49      237.87     49.80 o 
 -10   7   5     2662.29     2734.45     85.86 o 
  -9   7   5      915.70      981.58     58.85 o 
  -8   7   5       34.42       27.25     28.92 o 
  -7   7   5      567.66      616.53     39.61 o 
  -6   7   5      149.85      142.41     25.49 o 
  -5   7   5       20.33       12.32     22.97 o 
  -4   7   5      315.91      305.69     21.53 o 
  -3   7   5     1536.43     1681.65     40.41 o 
  -2   7   5        6.95       14.44     20.26 o 
  -1   7   5      152.14      151.44     18.14 o 
   0   7   5      685.14      715.25     25.86 o 
   1   7   5        8.72       44.99     19.02 o 
   2   7   5      811.91      790.27     28.24 o 
   3   7   5     2005.18     1993.90     47.90 o 
   4   7   5     1450.71     1514.76     45.99 o 
   5   7   5      174.96      177.48     26.37 o 
   6   7   5     4013.19     3764.31     71.62 o 
   7   7   5        8.90      -24.79     26.51 o 
   8   7   5      356.02      380.17     40.74 o 
   9   7   5      118.78       88.64     34.63 o 
  10   7   5       25.14       -6.55     32.07 o 
  -7   8   5      543.83      571.89     60.43 o 
  -6   8   5      301.48      367.16     36.26 o 
  -5   8   5      290.60      313.47     31.01 o 
  -4   8   5      703.18      800.10     35.51 o 
  -3   8   5      229.47      241.86     31.13 o 
  -2   8   5     1616.93     1710.74     50.44 o 
  -1   8   5     3178.80     3255.98    113.52 o 
   0   8   5     1599.73     1591.20     48.76 o 
   1   8   5      478.03      468.62     25.79 o 
   2   8   5       69.08       65.42     21.37 o 
   3   8   5      683.93      688.08     34.17 o 
   4   8   5       73.04       98.22     22.71 o 
   5   8   5     2769.52     2679.03     62.47 o 
   6   8   5      112.22       72.46     31.13 o 
   7   8   5      628.68      568.16     36.62 o 
 -16   0   6     1108.96     1204.03     64.29 o 
 -14   0   6       69.40       82.73     45.48 o 
 -12   0   6      494.07      522.63     41.57 o 
 -10   0   6    20868.21    21590.64    429.41 o 
  -8   0   6       45.53       28.42     16.16 o 
  -6   0   6     2064.49     1639.67     47.90 o 
  -4   0   6    15308.92    15108.21    311.67 o 
  -2   0   6     3053.15     3084.91     92.34 o 
   0   0   6    23400.58    25255.15    494.63 o 
   2   0   6      615.97      638.92     18.66 o 
   4   0   6    24603.41    25092.04    517.36 o 
   6   0   6       40.51       58.05     11.66 o 
   8   0   6    13341.92    12665.37    254.07 o 
  10   0   6     9241.66     8934.98    184.24 o 
  12   0   6      682.64      682.90     41.73 o 
  14   0   6     3647.43     3443.81    111.34 o 
  16   0   6        6.44        4.05     44.63 o 
 -17   1   6       95.11      137.14     32.59 o 
 -16   1   6      128.42      139.83     30.53 o 
 -15   1   6       30.26        1.36     28.24 o 
 -14   1   6     4115.66     4369.34    155.50 o 
 -13   1   6       82.74       95.65     24.06 o 
 -12   1   6      461.96      475.31     24.01 o 
 -11   1   6     1383.64     1364.25     48.29 o 
 -10   1   6     1070.35     1056.68     27.87 o 
  -9   1   6     2816.75     2940.52     49.26 o 
  -8   1   6     1505.04     1574.55     30.43 o 
  -7   1   6     3221.23     3085.86     49.07 o 
  -6   1   6    12299.86    12476.44    176.13 o 
  -5   1   6     4341.47     4044.00     60.14 o 
  -4   1   6     2113.17     2032.28     32.22 o 
  -3   1   6     4372.13     4294.04     67.84 o 
  -2   1   6     4816.31     4748.77     83.88 o 
  -1   1   6     2563.26     2730.61     58.77 o 
   0   1   6    34382.93    35823.41    495.39 o 
   1   1   6       94.71      142.88      7.71 o 
   2   1   6     5544.60     6004.10     85.25 o 
   3   1   6       24.16       26.76      5.79 o 
   4   1   6    21414.43    22102.28    306.97 o 
   5   1   6     3015.12     3072.88     46.89 o 
   6   1   6     2997.19     3100.01     53.05 o 
   7   1   6     4054.31     3996.25     60.51 o 
   8   1   6     4061.13     4081.08     62.48 o 
   9   1   6     2445.90     2439.04     42.05 o 
  10   1   6     7479.39     7240.70    118.41 o 
  11   1   6     1543.88     1533.26     38.18 o 
  12   1   6     7257.05     7145.80    134.83 o 
  13   1   6     1185.54     1140.56     51.83 o 
  14   1   6      466.13      528.49     33.73 o 
  15   1   6      306.19      332.82     33.19 o 
  16   1   6        2.93       -3.32     31.67 o 
 -16   2   6     1674.29     1968.17     61.03 o 
 -15   2   6      612.77      730.68     39.84 o 
 -14   2   6     1194.30     1211.71     42.86 o 
 -13   2   6      573.91      588.87     27.57 o 
 -12   2   6     2163.90     2157.27     48.66 o 
 -11   2   6     1500.18     1498.25     38.91 o 
 -10   2   6      888.03      837.37     22.95 o 
  -9   2   6      248.96      246.50     14.23 o 
  -8   2   6    11978.79    11874.58    169.07 o 
  -7   2   6      356.31      342.66     13.43 o 
  -6   2   6     2113.16     2191.96     36.74 o 
  -5   2   6      345.51      286.93     10.87 o 
  -4   2   6      496.98      521.46     13.67 o 
  -3   2   6     8032.57     8428.38    119.36 o 
  -2   2   6    18627.56    18242.88    253.61 o 
  -1   2   6    13266.24    14407.38    333.78 o 
   0   2   6     8282.71     8526.76    119.92 o 
   1   2   6    11779.87    11905.73    195.68 o 
   2   2   6       21.56       28.71      5.41 o 
   3   2   6     1658.52     1321.33     22.95 o 
   4   2   6      505.01      356.08     11.11 o 
   5   2   6     5814.57     6248.48     90.55 o 
   6   2   6    15057.64    14607.04    205.38 o 
   7   2   6     2027.62     2028.79     35.24 o 
   8   2   6       29.79       43.49     17.88 o 
   9   2   6       26.30       40.82     14.56 o 
  10   2   6      138.64      150.05     17.28 o 
  11   2   6        7.76       17.23     18.01 o 
  12   2   6     5911.19     5798.02    100.65 o 
  13   2   6      909.11      829.99     35.47 o 
  14   2   6     1194.21     1158.58     44.23 o 
  15   2   6     1963.39     1986.69     59.78 o 
  16   2   6      612.77      677.70     39.27 o 
 -16   3   6     3830.11     3863.79     91.44 o 
 -15   3   6      239.71      273.92     53.42 o 
 -14   3   6      133.34      114.44     25.86 o 
 -13   3   6      543.09      542.47     30.10 o 
 -12   3   6     6161.43     6296.47    107.57 o 
 -11   3   6        0.72       11.35     18.77 o 
 -10   3   6      312.83      298.94     21.08 o 
  -9   3   6       12.59        6.23     13.34 o 
  -8   3   6      643.15      645.52     19.47 o 
  -7   3   6     1802.93     1999.62     36.08 o 
  -6   3   6     3167.08     3291.93     52.14 o 
  -5   3   6      342.48      389.29     14.73 o 
  -4   3   6    19828.04    19939.29    304.47 o 
  -3   3   6      222.83      301.46     10.77 o 
  -2   3   6     7191.46     7542.69    107.63 o 
  -1   3   6      534.34      541.08     17.30 o 
   0   3   6      216.89      189.71     10.86 o 
   1   3   6       36.02       34.99      9.03 o 
   2   3   6    51806.40    49279.07    744.63 o 
   3   3   6     1482.08     1570.18     31.21 o 
   4   3   6       62.52      104.00      7.73 o 
   5   3   6      564.39      585.71     16.18 o 
   6   3   6      459.39      384.14     13.31 o 
   7   3   6      217.90      234.76     12.01 o 
   8   3   6     6972.77     6719.11    117.20 o 
   9   3   6      164.26      174.10     17.20 o 
  10   3   6     8627.88     8458.39    138.10 o 
  11   3   6      211.29      197.66     21.77 o 
  12   3   6      245.65      304.73     24.45 o 
  13   3   6       59.45       69.43     22.74 o 
  14   3   6     1526.90     1573.03     67.68 o 
  15   3   6       99.82       58.07     41.97 o 
 -15   4   6      726.23      775.20     38.96 o 
 -14   4   6      357.14      414.80     29.50 o 
 -13   4   6     1948.15     1915.33     50.50 o 
 -12   4   6     1354.35     1303.13     40.74 o 
 -11   4   6      273.40      293.70     34.70 o 
 -10   4   6      690.81      665.67     28.62 o 
  -9   4   6     1406.64     1408.51     32.50 o 
  -8   4   6     7962.52     8043.83    118.37 o 
  -7   4   6       15.74        0.47     12.08 o 
  -6   4   6      495.23      499.08     18.76 o 
  -5   4   6     2249.48     2326.70     39.93 o 
  -4   4   6      978.66     1046.64     23.36 o 
  -3   4   6     2587.23     2543.46     41.44 o 
  -2   4   6    12250.80    12043.70    170.17 o 
  -1   4   6     1431.56     1167.79     29.88 o 
   0   4   6     3828.60     3651.82     75.70 o 
   1   4   6     2133.03     1781.79     34.76 o 
   2   4   6      887.65      954.07     25.15 o 
   3   4   6     1423.86     1287.81     28.71 o 
   5   4   6      293.78      258.39     14.54 o 
   6   4   6     9936.56     9396.63    148.89 o 
   7   4   6      922.12      919.13     26.06 o 
   8   4   6      412.22      451.24     29.43 o 
   9   4   6      399.78      433.43     26.01 o 
  10   4   6      521.44      519.65     30.32 o 
  11   4   6      101.07       57.02     33.40 o 
  12   4   6     2188.38     2177.16     61.21 o 
  13   4   6      114.73      185.13     32.22 o 
  14   4   6     1816.84     1700.98     67.41 o 
 -14   5   6     1743.04     1821.58     82.16 o 
 -13   5   6      954.36      949.16     37.68 o 
 -12   5   6       56.58       56.78     26.07 o 
 -11   5   6      856.03      967.55     34.18 o 
 -10   5   6      316.41      315.90     24.89 o 
  -9   5   6     1110.69     1061.73     34.02 o 
  -8   5   6       57.08       67.15     16.25 o 
  -7   5   6     5803.04     6033.49     91.78 o 
  -6   5   6     3518.81     3451.82     56.53 o 
  -5   5   6     2490.70     2490.86     43.53 o 
  -4   5   6     2565.91     2703.76     45.60 o 
  -3   5   6      363.14      294.80     14.91 o 
  -2   5   6      682.97      595.51     21.62 o 
  -1   5   6       80.20       80.25     11.27 o 
   0   5   6     6566.24     6176.15    111.54 o 
   1   5   6        9.79       26.84     13.03 o 
   2   5   6     3338.90     3450.99     74.47 o 
   3   5   6      940.14      912.21     28.18 o 
   4   5   6     9200.04     8780.48    140.09 o 
   5   5   6      126.98      119.81     18.57 o 
   6   5   6      436.72      455.69     20.70 o 
   7   5   6      885.27      859.89     26.86 o 
   8   5   6     3107.11     3019.92     67.82 o 
   9   5   6     2057.08     2129.76     88.95 o 
  10   5   6     2604.25     2665.66     73.11 o 
  11   5   6     1182.30     1105.53     58.85 o 
  12   5   6     1855.26     1864.87     59.60 o 
  13   5   6      811.84      823.67     42.99 o 
 -12   6   6      123.84       95.37     58.70 o 
 -11   6   6       58.96       49.46     35.99 o 
 -10   6   6     8023.47     7929.36    133.62 o 
  -9   6   6      307.32      288.33     26.07 o 
  -8   6   6      288.03      296.57     23.86 o 
  -7   6   6       15.43       -3.52     16.78 o 
  -6   6   6     2657.06     2779.66     49.87 o 
  -5   6   6       78.64       81.27     16.01 o 
  -4   6   6     7396.32     7590.83    112.21 o 
  -3   6   6      319.83      329.76     18.68 o 
  -2   6   6      727.93      673.89     23.19 o 
  -1   6   6       86.21       87.18     21.39 o 
   0   6   6     4281.93     4164.53     72.36 o 
   1   6   6        4.75       -5.80     15.66 o 
   2   6   6     1293.01     1277.51     33.02 o 
   3   6   6      905.32      937.91     28.41 o 
   4   6   6     2837.69     2704.22     53.00 o 
   5   6   6        2.93       17.68     16.71 o 
   6   6   6      206.19      178.21     18.68 o 
   7   6   6      115.45      114.36     24.82 o 
   8   6   6     7332.24     7100.77    185.84 o 
   9   6   6        1.26      -34.83     27.25 o 
  10   6   6     1273.98     1338.71     47.89 o 
  11   6   6       66.51       48.97     31.88 o 
  12   6   6      149.71      113.58     35.59 o 
 -10   7   6      724.39      828.73     48.14 o 
  -9   7   6      936.50     1133.54     89.14 o 
  -8   7   6       24.51      -44.15     43.29 o 
  -7   7   6      817.77      900.12     41.48 o 
  -6   7   6      982.01     1072.11     35.08 o 
  -5   7   6     1201.42     1211.14     47.78 o 
  -4   7   6      476.49      559.37     25.05 o 
  -3   7   6     1281.50     1307.73     36.55 o 
  -2   7   6      712.14      727.86     34.63 o 
  -1   7   6      397.42      402.99     22.08 o 
   0   7   6     2532.69     2617.58     62.44 o 
   1   7   6       88.30      110.05     19.70 o 
   2   7   6      694.86      717.69     26.64 o 
   3   7   6      200.26      181.49     20.74 o 
   4   7   6     2815.78     2734.99     55.98 o 
   5   7   6      358.59      384.34     26.71 o 
   6   7   6        8.46       15.58     20.56 o 
   7   7   6     1086.07     1107.81     43.04 o 
   8   7   6      979.61      912.34     39.84 o 
   9   7   6      794.01      831.02     48.44 o 
  10   7   6     1141.88     1243.82     49.71 o 
  -7   8   6       97.37       30.25     48.23 o 
  -6   8   6      195.12      277.81     62.15 o 
  -5   8   6       62.61       79.35     31.62 o 
  -4   8   6        9.10      -10.84     30.00 o 
  -3   8   6      106.72      138.44     28.36 o 
  -2   8   6     2008.65     1987.29     73.22 o 
  -1   8   6      974.88     1022.47     39.69 o 
   0   8   6      928.59      948.48     32.25 o 
   1   8   6      390.36      424.89     25.55 o 
   2   8   6       54.21        7.49     21.81 o 
   3   8   6     1760.69     1628.10     44.11 o 
   4   8   6      121.92      135.97     24.41 o 
   5   8   6       14.71       20.29     23.98 o 
   6   8   6     1466.23     1422.53     51.13 o 
 -17   0   7     3275.09     3559.54    118.06 o 
 -15   0   7      872.28      911.76     64.30 o 
 -13   0   7     6136.32     6060.91    165.21 o 
 -11   0   7     9231.69     9629.24    198.81 o 
  -9   0   7     4520.67     4677.10    102.24 o 
  -7   0   7     9073.29     9966.53    201.23 o 
  -5   0   7      219.64      290.69     20.93 o 
  -3   0   7    75450.02    74768.40   1468.44 o 
  -1   0   7     2206.59     2382.07     83.11 o 
   1   0   7     9208.68     9941.25    447.72 o 
   7   0   7      287.26      294.25     17.63 o 
   9   0   7     2999.45     2874.98     68.06 o 
  11   0   7     2144.74     2093.27     73.81 o 
  13   0   7     1325.73     1206.02     58.02 o 
  15   0   7     3071.16     2988.38    106.63 o 
 -17   1   7      542.80      628.09     39.43 o 
 -16   1   7      700.51      731.48     37.90 o 
 -15   1   7      628.41      618.45     35.92 o 
 -14   1   7      500.13      577.54     32.84 o 
 -13   1   7     5836.88     6131.15    118.98 o 
 -12   1   7      566.57      580.52     25.03 o 
 -11   1   7     1032.29     1123.69     29.88 o 
 -10   1   7      263.40      269.91     16.68 o 
  -9   1   7        4.01       19.71     12.98 o 
  -8   1   7     1889.71     1795.64     33.76 o 
  -7   1   7     6760.94     5928.11     87.66 o 
  -6   1   7    10474.21    10902.67    154.46 o 
  -5   1   7     2165.92     2139.12     35.10 o 
  -4   1   7     9821.54     9855.22    143.42 o 
  -3   1   7      289.39      418.21     12.39 o 
  -2   1   7    12084.82    12532.01    192.56 o 
  -1   1   7    10404.19    11403.81    175.03 o 
   0   1   7     4835.46     4815.16     68.80 o 
   1   1   7    44372.14    45493.98    629.10 o 
   2   1   7     5872.26     6271.09    108.98 o 
   3   1   7      854.28      995.82     19.05 o 
   4   1   7      237.24      223.77     15.73 o 
   5   1   7      248.17      216.20     10.76 o 
   6   1   7      180.68      257.83     14.21 o 
   7   1   7     8326.62     7528.47    119.89 o 
   8   1   7      461.95      466.42     22.89 o 
   9   1   7     5510.25     5358.42     80.94 o 
  10   1   7     3981.78     3839.76     68.89 o 
  11   1   7      909.40      963.10     30.04 o 
  12   1   7     3112.91     3032.06     70.85 o 
  13   1   7     1081.52     1039.28     43.01 o 
  14   1   7     1577.80     1512.04     49.74 o 
  15   1   7     1376.71     1334.47     48.47 o 
  16   1   7     1081.55      990.76     43.87 o 
 -16   2   7      280.27      308.50     34.61 o 
 -15   2   7        8.97       -9.67     28.48 o 
 -14   2   7      653.81      677.19     34.27 o 
 -13   2   7     6125.98     6053.13    104.59 o 
 -12   2   7     3215.62     3094.59     87.40 o 
 -11   2   7    10599.79    10181.29    163.38 o 
 -10   2   7     3224.13     3249.69     60.66 o 
  -9   2   7     1062.13     1070.08     26.74 o 
  -8   2   7     2318.78     2170.89     38.14 o 
  -7   2   7       36.82       80.21     14.53 o 
  -6   2   7      926.43      860.45     20.47 o 
  -5   2   7    20478.52    20832.45    290.61 o 
  -4   2   7       85.10      105.07      8.05 o 
  -3   2   7     9026.62     9935.21    159.90 o 
  -2   2   7       29.56       72.65     11.10 o 
  -1   2   7     8382.17     8126.43    114.79 o 
   0   2   7     2480.67     2444.68     37.19 o 
   1   2   7      232.22      156.03      7.17 o 
   2   2   7     3276.96     3196.74     47.86 o 
   3   2   7      337.09      240.73     11.09 o 
   4   2   7    10978.40    11122.10    171.95 o 
   5   2   7     3574.40     3189.21     49.20 o 
   6   2   7     1608.89     1435.50     27.52 o 
   7   2   7     2585.57     2538.09     45.27 o 
   8   2   7     2372.16     2277.99     46.05 o 
   9   2   7      347.08      345.09     18.51 o 
  10   2   7     3170.43     3058.25     63.32 o 
  11   2   7       56.99       30.15     18.36 o 
  12   2   7      344.37      355.86     23.74 o 
  13   2   7     1855.11     1846.45     53.00 o 
  14   2   7       46.04        6.74     27.93 o 
  15   2   7       48.69       86.04     30.39 o 
 -16   3   7       58.80       72.97     33.60 o 
 -15   3   7     4092.56     4229.29     94.87 o 
 -14   3   7        2.86      -12.74     24.13 o 
 -13   3   7      333.02      309.66     28.14 o 
 -12   3   7      166.47      127.12     22.15 o 
 -11   3   7     5172.08     5094.60     88.91 o 
 -10   3   7        7.87       -3.93     18.08 o 
  -9   3   7     3803.82     3439.67     56.62 o 
  -8   3   7      354.94      352.76     15.24 o 
  -7   3   7      241.07      239.76     13.61 o 
  -6   3   7     2490.90     2914.58     47.02 o 
  -5   3   7     5588.46     5260.99     78.14 o 
  -4   3   7       30.71       49.91      9.23 o 
  -3   3   7       52.39       47.83      8.81 o 
  -2   3   7      755.55      871.18     18.87 o 
  -1   3   7    11060.35    11533.25    178.95 o 
   0   3   7       83.09      154.24     12.86 o 
   1   3   7     2753.15     2742.65     47.25 o 
   2   3   7      404.29      537.86     16.97 o 
   3   3   7    15302.41    14289.58    219.93 o 
   4   3   7      675.72      757.99     18.25 o 
   5   3   7    10278.79     9957.46    141.89 o 
   6   3   7      573.12      587.15     17.05 o 
   7   3   7       49.95       61.60     11.81 o 
   8   3   7      506.23      508.12     17.03 o 
   9   3   7     9604.04     9222.70    153.08 o 
  10   3   7      423.98      439.28     22.24 o 
  11   3   7        1.06       32.86     19.87 o 
  12   3   7        4.84       24.67     21.85 o 
  13   3   7       50.48      102.92     26.91 o 
  14   3   7        6.22      -24.91     34.54 o 
  15   3   7      442.62      454.29     47.57 o 
 -15   4   7       19.49       21.01     28.23 o 
 -14   4   7     2270.14     2272.19     56.43 o 
 -13   4   7     3626.90     3605.49     81.37 o 
 -12   4   7     1813.88     1828.83     48.65 o 
 -11   4   7     6647.21     6428.48    123.49 o 
 -10   4   7     4684.07     4511.22     80.71 o 
  -9   4   7     1290.04     1303.14     31.26 o 
  -8   4   7     1885.55     1913.80     37.79 o 
  -7   4   7       12.45        3.46     13.39 o 
  -6   4   7      700.11      659.95     20.19 o 
  -5   4   7    14550.16    14826.38    209.42 o 
  -4   4   7      531.74      540.96     25.71 o 
  -3   4   7     2228.43     2229.63     37.78 o 
  -2   4   7      411.26      444.68     21.51 o 
  -1   4   7     4678.62     4549.36     67.71 o 
   0   4   7      546.93      592.06     19.06 o 
   1   4   7      766.35      625.75     19.68 o 
   2   4   7     3778.69     3566.06     61.14 o 
   3   4   7      608.42      545.83     21.16 o 
   4   4   7     3065.58     3169.14     56.13 o 
   5   4   7     5216.46     4783.82     80.39 o 
   6   4   7    10249.54    10193.06    161.11 o 
   7   4   7     1069.60      947.18     29.65 o 
   8   4   7     2895.23     2812.19     63.15 o 
   9   4   7     1263.75     1213.85     47.29 o 
  10   4   7      194.65      208.85     30.41 o 
  11   4   7      125.94      125.74     28.15 o 
  12   4   7      912.05      886.67     44.28 o 
  13   4   7     2887.85     3017.52     86.50 o 
  14   4   7      487.24      550.97     45.59 o 
 -14   5   7       90.82       79.53     33.64 o 
 -13   5   7      863.31      917.84     42.02 o 
 -12   5   7      418.74      392.44     33.43 o 
 -11   5   7      273.01      259.38     26.50 o 
 -10   5   7       80.83       80.06     22.84 o 
  -9   5   7      170.61      219.34     22.48 o 
  -8   5   7     3125.01     3113.42     54.22 o 
  -7   5   7     5841.92     5921.72     90.61 o 
  -6   5   7      130.47      129.74     15.15 o 
  -5   5   7      748.56      763.99     22.75 o 
  -4   5   7     5944.68     6083.88     90.88 o 
  -3   5   7        7.70       -4.26     12.16 o 
  -2   5   7     1477.22     1352.40     28.56 o 
  -1   5   7      528.65      455.37     17.82 o 
   0   5   7     2914.68     2997.24     53.98 o 
   1   5   7    10865.67    10831.58    169.86 o 
   2   5   7      968.29      940.72     27.11 o 
   3   5   7       13.62       21.94     14.57 o 
   4   5   7     1179.30     1166.09     31.40 o 
   5   5   7       10.49        8.90     15.16 o 
   6   5   7       98.50       88.18     16.37 o 
   7   5   7     5200.20     5160.78     88.39 o 
   8   5   7     2125.69     1956.22     53.01 o 
   9   5   7      809.62      808.70     34.85 o 
  10   5   7      780.64      748.00     36.32 o 
  11   5   7     1519.52     1436.73     59.30 o 
  12   5   7     2604.62     2655.40    111.27 o 
  13   5   7      281.17      288.76     36.06 o 
 -12   6   7       29.35       21.02     40.74 o 
 -11   6   7     2549.06     2575.88     68.38 o 
 -10   6   7      229.21      180.12     31.69 o 
  -9   6   7     2088.56     2224.00     61.22 o 
  -8   6   7       88.48       95.12     19.49 o 
  -7   6   7     1503.78     1548.32     36.99 o 
  -6   6   7       90.50      114.32     17.61 o 
  -5   6   7        4.78       19.36     16.08 o 
  -4   6   7      137.95      165.51     29.25 o 
  -3   6   7    11345.32    11515.26    181.62 o 
  -2   6   7      160.74      155.43     18.49 o 
  -1   6   7      660.32      681.76     23.80 o 
   0   6   7       42.72       74.64     16.80 o 
   1   6   7      195.33      181.87     17.53 o 
   2   6   7      120.24      108.83     19.70 o 
   3   6   7     1507.16     1505.97     37.35 o 
   4   6   7        1.71        6.90     27.54 o 
   5   6   7     2391.13     2236.52     48.22 o 
   6   6   7      674.61      688.27     32.64 o 
   7   6   7       61.87       57.79     28.52 o 
   8   6   7      111.73       99.42     27.12 o 
   9   6   7        8.03       -6.93     44.59 o 
  10   6   7       96.72       69.84     53.87 o 
  11   6   7     2124.49     2121.70     64.56 o 
 -10   7   7       58.15       83.21     38.47 o 
  -9   7   7        2.38        9.68     51.13 o 
  -8   7   7       13.95      -33.46     56.45 o 
  -7   7   7     2975.68     3163.18     71.09 o 
  -6   7   7     2756.20     2822.10     66.03 o 
  -5   7   7      321.42      337.35     36.89 o 
  -4   7   7      573.65      598.59     37.59 o 
  -3   7   7       31.65       52.00     19.22 o 
  -2   7   7     1857.69     1917.08     52.61 o 
  -1   7   7       65.62       58.86     20.14 o 
   0   7   7      792.96      840.60     28.66 o 
   1   7   7     4206.25     4095.09     93.99 o 
   2   7   7      805.79      828.97     28.83 o 
   3   7   7       41.98       57.89     19.60 o 
   4   7   7        1.00       13.08     18.78 o 
   5   7   7      192.23      204.45     25.62 o 
   6   7   7       79.33       68.99     27.05 o 
   7   7   7     1618.07     1695.51     53.12 o 
   8   7   7       24.46       42.46     29.62 o 
   9   7   7     1158.30     1107.17     46.12 o 
  -7   8   7       78.93       47.16     51.55 o 
  -6   8   7      405.80      491.05     48.84 o 
  -5   8   7     1112.57     1252.76     57.61 o 
  -4   8   7       77.64       81.52     30.84 o 
  -3   8   7      487.69      539.44     35.98 o 
  -2   8   7      220.42      256.68     33.28 o 
  -1   8   7     1490.30     1534.20     50.93 o 
   0   8   7      350.66      408.74     33.61 o 
   1   8   7     1415.17     1336.72     53.88 o 
   2   8   7      570.17      601.31     29.41 o 
   3   8   7      245.79      250.32     24.88 o 
   4   8   7     1744.74     1749.73     73.11 o 
   5   8   7      388.55      456.94     32.92 o 
   6   8   7      169.15      229.91     33.46 o 
 -16   0   8     1658.57     1840.73    104.28 o 
 -14   0   8     4568.32     4937.44    186.61 o 
 -12   0   8     2233.37     2361.39     64.43 o 
 -10   0   8    18889.14    19932.76    397.41 o 
  -8   0   8       50.20       67.40     17.40 o 
  -6   0   8     4432.61     4020.84    100.54 o 
  -4   0   8     3716.64     4180.75    118.27 o 
  -2   0   8    39709.97    41225.24    807.28 o 
   0   0   8    21766.94    23059.58    552.71 o 
   2   0   8        1.35       13.66      8.64 o 
   4   0   8    10880.61     9231.76    185.00 o 
   6   0   8      132.74      106.18     14.04 o 
   8   0   8      167.46      152.68     20.09 o 
  10   0   8     4510.10     4387.49     97.48 o 
  12   0   8     2228.69     2251.74    181.91 o 
  14   0   8     1540.07     1333.57     67.40 o 
  16   0   8      213.11      180.97     47.86 o 
 -17   1   8      988.56     1187.68     47.63 o 
 -16   1   8     1020.78     1007.83     41.32 o 
 -15   1   8     2119.15     2219.00     61.92 o 
 -14   1   8      450.48      532.17     32.89 o 
 -13   1   8     2119.60     2122.28     48.67 o 
 -12   1   8      839.38      887.41     29.29 o 
 -11   1   8       25.68       30.42     16.19 o 
 -10   1   8     6783.31     7035.21    104.92 o 
  -9   1   8      275.36      281.72     15.12 o 
  -8   1   8       93.49       82.97     15.52 o 
  -7   1   8      135.30      172.16     14.14 o 
  -6   1   8    13574.90    13883.72    195.42 o 
  -5   1   8     1080.44     1089.34     21.99 o 
  -4   1   8     8724.55     9058.45    128.43 o 
  -3   1   8     1695.36     1445.77     24.39 o 
  -2   1   8     2517.73     2521.76     47.39 o 
  -1   1   8     5245.20     5047.08    102.28 o 
   0   1   8     9956.35    10236.84    143.71 o 
   1   1   8     9903.04    10293.62    144.24 o 
   2   1   8     4317.64     4501.93     65.18 o 
   3   1   8     6880.03     6954.66     99.12 o 
   4   1   8     1709.82     1501.60     26.18 o 
   5   1   8     1688.06     1442.83     33.25 o 
   6   1   8     4329.26     4461.28     73.45 o 
   7   1   8      145.77      124.27     12.49 o 
   8   1   8     7138.39     6898.23    101.20 o 
   9   1   8       24.40       26.06     12.12 o 
  10   1   8      499.33      437.52     20.34 o 
  11   1   8      214.28      257.82     24.37 o 
  12   1   8       19.86       30.46     31.01 o 
  13   1   8      504.88      524.40     30.63 o 
  14   1   8     4190.41     4155.95     90.07 o 
  15   1   8      831.07      862.09     40.46 o 
  16   1   8      182.35      230.62     34.60 o 
 -16   2   8      145.56      147.71     31.84 o 
 -15   2   8      125.23      120.08     30.05 o 
 -14   2   8       30.73        8.71     26.15 o 
 -13   2   8      815.50      861.58     31.46 o 
 -12   2   8    12894.84    13029.31    207.13 o 
 -11   2   8     2302.37     2311.34     49.82 o 
 -10   2   8     3912.56     4005.66     64.28 o 
  -9   2   8     2767.44     2685.22     46.65 o 
  -8   2   8      164.94      176.32     13.37 o 
  -7   2   8     7748.49     7565.28    110.05 o 
  -6   2   8     3315.91     3094.97     49.26 o 
  -5   2   8     4511.94     4498.40     67.23 o 
  -4   2   8    13852.88    13951.14    205.48 o 
  -3   2   8     1261.53     1109.70     24.31 o 
  -2   2   8      776.94      961.35     21.60 o 
  -1   2   8     2226.11     2360.01     33.94 o 
   0   2   8       54.66       64.68      7.83 o 
   1   2   8       81.11       93.33      7.17 o 
   2   2   8    18577.93    18369.24    255.97 o 
   3   2   8      291.78      246.56     10.63 o 
   4   2   8       19.44       26.85      8.34 o 
   5   2   8     1629.46     1574.07     28.32 o 
   6   2   8     3130.14     3069.33     48.74 o 
   7   2   8     6149.00     6086.09     90.08 o 
   8   2   8     3317.91     3277.25     53.13 o 
   9   2   8     2521.28     2299.63     79.10 o 
  10   2   8     3198.11     3148.55     60.04 o 
  11   2   8     1330.26     1274.45     37.23 o 
  12   2   8       37.79       27.34     20.83 o 
  13   2   8     1784.62     1784.46     52.18 o 
  14   2   8       34.19       44.74     28.41 o 
  15   2   8        8.47      -12.77     29.49 o 
 -16   3   8     1043.27     1081.75     46.03 o 
 -15   3   8        9.23       25.84     28.15 o 
 -14   3   8      496.07      482.73     29.67 o 
 -13   3   8      145.21      144.32     24.65 o 
 -12   3   8      741.53      718.16     29.65 o 
 -11   3   8     1553.82     1624.99     42.21 o 
 -10   3   8      821.63      828.70     35.69 o 
  -9   3   8       20.54       12.40     13.90 o 
  -8   3   8    15246.20    14769.98    209.82 o 
  -7   3   8        1.41      -12.83     13.71 o 
  -6   3   8     1275.19     1249.50     26.81 o 
  -5   3   8       28.07       31.63      9.91 o 
  -4   3   8     2958.41     2910.70     48.39 o 
  -3   3   8       36.62       75.86      8.83 o 
  -2   3   8    12103.39    11589.75    163.55 o 
  -1   3   8      210.41      297.43     10.66 o 
   0   3   8     2831.60     2747.50     42.79 o 
   1   3   8       58.49       55.52      6.23 o 
   2   3   8     1851.30     1903.14     36.03 o 
   3   3   8        9.83        8.36     10.50 o 
   4   3   8      165.50      258.62     11.44 o 
   5   3   8      958.74     1033.60     22.80 o 
   6   3   8    13883.28    13289.89    206.03 o 
   7   3   8       47.82       49.58     12.04 o 
   8   3   8      631.64      678.82     20.20 o 
   9   3   8       21.26       31.20     17.06 o 
  10   3   8     6497.10     6186.27    105.03 o 
  11   3   8       42.70       25.59     20.46 o 
  12   3   8     4949.57     5162.16    181.41 o 
  13   3   8        8.85       15.71     35.28 o 
  14   3   8      228.74      214.65     38.22 o 
  15   3   8        2.28      -25.00     40.47 o 
 -15   4   8        4.52      -40.69     30.93 o 
 -14   4   8      104.14      100.22     26.57 o 
 -13   4   8      609.82      578.09     30.82 o 
 -12   4   8     7629.78     7290.88    123.24 o 
 -11   4   8     1006.53     1013.18     37.95 o 
 -10   4   8     1534.83     1592.44     41.70 o 
  -9   4   8     2811.02     2744.39     49.27 o 
  -8   4   8       46.24       34.51     14.34 o 
  -7   4   8     1342.92     1311.25     29.73 o 
  -6   4   8     3354.54     3320.68     54.02 o 
  -5   4   8     2141.93     2061.68     37.11 o 
  -4   4   8     5652.24     5536.14     82.42 o 
  -3   4   8     1851.14     1950.00     47.23 o 
  -2   4   8       60.01      103.11     10.60 o 
  -1   4   8       96.92      137.55     19.57 o 
   0   4   8       23.32       39.24     11.94 o 
   1   4   8        5.08       25.35     11.65 o 
   2   4   8    11642.93    11281.73    176.02 o 
   3   4   8      679.26      628.07     20.52 o 
   4   4   8      636.84      646.30     26.79 o 
   5   4   8     3899.77     3772.38     81.46 o 
   6   4   8     1172.77     1073.37     35.52 o 
   7   4   8     1408.81     1319.53     44.94 o 
   8   4   8     1745.40     1748.94     47.95 o 
   9   4   8     2450.39     2340.68     58.58 o 
  10   4   8     1721.13     1612.62     48.85 o 
  11   4   8      824.32      839.58     37.36 o 
  12   4   8       14.43      -24.61     28.40 o 
  13   4   8       97.02       68.39     36.71 o 
  14   4   8       12.10        1.39     52.16 o 
 -14   5   8      511.45      462.02     38.46 o 
 -13   5   8      471.19      464.28     36.25 o 
 -12   5   8      652.70      613.64     37.30 o 
 -11   5   8      987.14      929.00     45.91 o 
 -10   5   8      502.85      560.60     32.82 o 
  -9   5   8      149.34      125.92     24.26 o 
  -8   5   8      462.87      459.99     20.31 o 
  -7   5   8       86.19      108.53     16.37 o 
  -6   5   8     3747.10     3947.93     64.08 o 
  -5   5   8       95.01      105.98     14.92 o 
  -4   5   8     1688.67     1696.07     33.85 o 
  -3   5   8     1033.77     1072.64     27.70 o 
  -2   5   8     1485.40     1439.38     29.44 o 
  -1   5   8     5105.39     5061.69     83.99 o 
   0   5   8     3600.14     3524.28     61.84 o 
   1   5   8     2759.79     2628.62     71.01 o 
   2   5   8      941.51      796.26     24.65 o 
   3   5   8     2353.74     2357.82     52.53 o 
   4   5   8     3980.96     4006.49     78.45 o 
   5   5   8     3535.02     3374.68     73.55 o 
   6   5   8     1736.21     1743.42     52.49 o 
   7   5   8       40.10       37.23     16.56 o 
   8   5   8     2859.19     2925.03     77.18 o 
   9   5   8       24.70       41.19     25.37 o 
  10   5   8      203.13      312.54     64.65 o 
  11   5   8        1.28       34.95     31.00 o 
  12   5   8       81.64      101.63     31.41 o 
  13   5   8      603.93      666.50     42.79 o 
 -12   6   8       36.36      -32.11     32.37 o 
 -11   6   8        5.28      -28.94     30.92 o 
 -10   6   8     3564.42     3653.19    104.57 o 
  -9   6   8       43.09       17.20     29.43 o 
  -8   6   8     1394.55     1388.42     40.49 o 
  -7   6   8        4.51      -29.70     19.80 o 
  -6   6   8     2508.38     2667.08     54.47 o 
  -5   6   8      114.73      141.92     18.85 o 
  -4   6   8      486.05      463.31     22.39 o 
  -3   6   8       18.83       16.77     17.59 o 
  -2   6   8     5266.61     5358.81     90.31 o 
  -1   6   8      247.79      260.34     19.51 o 
   0   6   8     5970.79     5654.02     94.95 o 
   1   6   8       26.60       34.71     17.73 o 
   2   6   8       53.27       63.41     17.86 o 
   3   6   8      271.06      296.14     25.85 o 
   4   6   8     8813.96     8312.26    135.58 o 
   5   6   8      370.30      373.43     22.08 o 
   6   6   8      396.19      385.65     21.96 o 
   7   6   8      134.89      141.16     26.75 o 
   8   6   8      101.81       78.38     27.23 o 
   9   6   8      171.83      171.82     30.85 o 
  10   6   8      811.67      811.02     87.45 o 
  11   6   8       38.37       43.19     35.54 o 
 -10   7   8      393.67      480.53     64.30 o 
  -9   7   8        5.85      -34.68     47.53 o 
  -8   7   8      194.22      193.96     36.07 o 
  -7   7   8       12.62       35.85     26.16 o 
  -6   7   8     2029.31     2153.73     55.94 o 
  -5   7   8      654.34      703.29     42.55 o 
  -4   7   8     1012.84     1029.36     37.55 o 
  -3   7   8      611.15      633.54     38.70 o 
  -2   7   8      851.53      828.04     31.72 o 
  -1   7   8      695.53      772.32     50.89 o 
   0   7   8     2389.92     2240.43     49.10 o 
   1   7   8     2675.77     2573.74     54.09 o 
   2   7   8      149.39      171.81     21.74 o 
   3   7   8     1265.95     1239.03     36.99 o 
   4   7   8     2519.51     2350.72     57.55 o 
   5   7   8      257.47      252.00     29.90 o 
   6   7   8     1580.05     1493.08     48.98 o 
   7   7   8      719.44      728.35     42.78 o 
   8   7   8     3197.50     3058.85     98.88 o 
   9   7   8        6.22      -17.67     30.03 o 
  -6   8   8      996.53     1018.99     48.45 o 
  -5   8   8      299.38      306.49     36.86 o 
  -4   8   8     3865.59     4020.92    121.84 o 
  -3   8   8      301.06      385.64     44.69 o 
  -2   8   8        1.97       -6.88     26.16 o 
  -1   8   8      475.44      457.66     29.50 o 
   0   8   8       75.00       39.92     25.68 o 
   1   8   8       57.83       52.30     24.72 o 
   2   8   8     1492.05     1487.19     47.38 o 
   3   8   8      944.37      842.25     38.28 o 
   4   8   8      295.20      304.85     26.82 o 
   5   8   8       32.92       14.87     30.10 o 
 -15   0   9        1.64      -32.18     38.15 o 
 -13   0   9    11279.71    11988.23    304.92 o 
 -11   0   9    10777.37    11310.27    231.42 o 
  -9   0   9      235.36      172.09     21.48 o 
  -7   0   9    24505.02    26204.01    733.99 o 
  -5   0   9     2722.56     2873.40     77.74 o 
  -1   0   9     5815.59     6741.45    135.74 o 
   1   0   9     9651.74     8552.28    308.15 o 
   5   0   9    22789.56    24131.71    475.02 o 
   7   0   9     6579.56     5575.94    117.37 o 
   9   0   9     1690.63     1672.15     47.90 o 
  11   0   9     4404.32     4127.06    119.85 o 
  13   0   9      620.93      689.18     96.44 o 
  15   0   9      796.83      752.24     52.71 o 
 -16   1   9      326.83      353.64     34.43 o 
 -15   1   9        0.13       30.93     28.18 o 
 -14   1   9      527.83      607.68     33.32 o 
 -13   1   9      516.21      547.94     26.68 o 
 -12   1   9     1998.60     2011.65     46.41 o 
 -11   1   9      181.13      208.07     18.28 o 
 -10   1   9     4229.06     4367.35     69.62 o 
  -9   1   9     4083.34     4005.93     63.47 o 
  -8   1   9     2830.64     2853.88     47.83 o 
  -7   1   9       70.55      109.69     11.86 o 
  -6   1   9     2838.56     2830.97     45.44 o 
  -4   1   9     1877.50     2072.09     33.66 o 
  -2   1   9      651.97      790.07     18.74 o 
  -1   1   9      633.53      598.67     12.90 o 
   0   1   9      336.77      246.76     10.52 o 
   1   1   9       75.22       31.53      8.88 o 
   2   1   9     3690.08     3610.13     53.75 o 
   3   1   9    15751.44    16968.57    236.87 o 
   4   1   9     3444.33     3197.65     49.08 o 
   5   1   9    17099.43    17838.92    273.51 o 
   6   1   9     3686.72     3518.07     59.83 o 
   7   1   9     3133.13     3081.71     54.62 o 
   8   1   9     2990.33     2833.78     46.87 o 
   9   1   9        6.45       20.05     12.43 o 
  10   1   9     1360.57     1363.20     35.54 o 
  11   1   9    12268.05    12282.40    195.73 o 
  12   1   9      318.45      315.35     26.72 o 
  13   1   9      457.77      500.04     30.84 o 
  14   1   9      157.28      130.16     28.97 o 
  15   1   9     1386.28     1416.91     49.79 o 
 -16   2   9      300.88      354.21     35.01 o 
 -15   2   9     3003.88     3229.06     81.49 o 
 -14   2   9      402.47      353.11     30.33 o 
 -13   2   9      208.61      196.97     24.70 o 
 -12   2   9        3.97        5.75     19.97 o 
 -11   2   9      188.94      267.48     34.28 o 
 -10   2   9        7.49      -13.19     17.55 o 
  -9   2   9     9000.06     8838.15    129.03 o 
  -8   2   9      207.69      203.20     13.87 o 
  -7   2   9     4387.81     4552.41     69.64 o 
  -6   2   9     2676.34     2397.93     41.03 o 
  -5   2   9     4663.49     4490.70     67.60 o 
  -4   2   9     6507.86     6368.66     96.86 o 
  -2   2   9     9557.78     9735.22    151.74 o 
  -1   2   9     7868.73     7899.45    123.56 o 
   0   2   9     3429.28     3298.68     49.43 o 
   1   2   9      111.03      108.43     22.01 o 
   2   2   9      428.32      320.03     11.73 o 
   3   2   9    11481.42    11213.96    158.23 o 
   4   2   9      218.58      296.13     12.43 o 
   5   2   9      133.37       97.58     11.34 o 
   6   2   9      154.95      219.78     12.17 o 
   7   2   9     1235.61     1467.70     32.16 o 
   8   2   9      844.35      837.61     22.59 o 
   9   2   9     1276.33     1277.55     34.17 o 
  10   2   9      480.79      494.08     22.24 o 
  11   2   9      648.96      626.29     26.73 o 
  12   2   9     1168.34     1127.17     36.50 o 
  13   2   9      306.36      342.77     30.39 o 
  14   2   9     2329.50     2328.60     99.37 o 
  15   2   9       52.59       46.44     43.01 o 
 -15   3   9     2733.66     2676.18     70.85 o 
 -14   3   9       16.41      -34.55     24.14 o 
 -13   3   9       53.11       71.73     23.87 o 
 -12   3   9        0.03       -2.56     21.08 o 
 -11   3   9      258.23      269.73     23.84 o 
 -10   3   9      637.98      610.13     25.42 o 
  -9   3   9      534.81      546.43     31.78 o 
  -8   3   9       87.33      101.79     13.80 o 
  -7   3   9     9793.89     9968.41    143.87 o 
  -6   3   9        9.49       13.86     14.42 o 
  -4   3   9      788.69      921.49     22.00 o 
  -3   3   9     1688.12     1878.44     32.36 o 
  -2   3   9      959.07     1165.07     25.38 o 
  -1   3   9    25175.01    25601.53    355.82 o 
   0   3   9      921.16      998.20     26.31 o 
   1   3   9     4001.80     4131.98     62.02 o 
   2   3   9        0.84        8.44      8.65 o 
   3   3   9     1936.93     2152.96     36.04 o 
   4   3   9       54.77       80.26      9.36 o 
   5   3   9     9535.61     9851.19    141.25 o 
   6   3   9        0.83       20.55     14.03 o 
   7   3   9     8252.50     8263.75    120.70 o 
   8   3   9        3.53       18.80     21.51 o 
   9   3   9     2855.24     2838.98     73.60 o 
  10   3   9       48.47       64.15     18.91 o 
  11   3   9      251.65      280.04     38.93 o 
  12   3   9        6.15      -33.81     26.36 o 
  13   3   9     9114.03     8813.82    194.39 o 
  14   3   9       95.52      125.94     38.29 o 
 -15   4   9     2055.43     2181.12     72.50 o 
 -14   4   9       46.87       62.96     29.49 o 
 -13   4   9       83.97      114.82     30.71 o 
 -12   4   9      484.62      503.82     33.03 o 
 -11   4   9      820.82      790.18     35.17 o 
 -10   4   9      161.11      138.97     21.56 o 
  -9   4   9     6845.34     6590.32    119.11 o 
  -8   4   9      505.46      565.27     28.39 o 
  -7   4   9     1766.21     1770.19     44.65 o 
  -6   4   9      422.75      424.50     16.64 o 
  -5   4   9     3972.05     4084.56     69.58 o 
  -4   4   9     3681.27     3607.17     57.15 o 
  -3   4   9       17.96       21.44     13.25 o 
  -2   4   9     5220.89     5156.89     76.75 o 
  -1   4   9     1414.24     1276.66     27.68 o 
   0   4   9     3223.43     3114.02     55.06 o 
   1   4   9      736.73      661.99     20.95 o 
   2   4   9     3154.44     3004.90     60.17 o 
   3   4   9     5940.27     5496.38    101.52 o 
   4   4   9     1257.21     1268.05     31.19 o 
   5   4   9      948.87      882.27     29.83 o 
   6   4   9      421.21      408.69     19.37 o 
   7   4   9      325.81      361.34     19.10 o 
   8   4   9      114.78      121.25     22.01 o 
   9   4   9     1429.14     1418.30     45.68 o 
  10   4   9     1948.70     1923.30     78.77 o 
  11   4   9      276.35      288.42     32.27 o 
  12   4   9      905.78      964.85     42.26 o 
  13   4   9        3.99       15.38     33.33 o 
 -13   5   9      263.16      180.93     34.33 o 
 -12   5   9     1431.22     1443.45     64.51 o 
 -11   5   9      583.83      585.44     34.03 o 
 -10   5   9      929.37      843.87     37.36 o 
  -9   5   9     3350.84     3471.49     78.09 o 
  -8   5   9      471.85      486.07     24.15 o 
  -7   5   9        5.49       10.65     18.39 o 
  -6   5   9     1888.53     1966.07     43.43 o 
  -5   5   9       95.33      185.97     18.61 o 
  -4   5   9       11.44       26.05     13.86 o 
  -3   5   9     6238.44     5987.30     89.57 o 
  -2   5   9      469.95      510.84     22.54 o 
  -1   5   9      936.18      965.00     28.47 o 
   0   5   9     1431.72     1348.87     32.94 o 
   1   5   9     1534.04     1410.87     34.29 o 
   2   5   9     1660.34     1512.20     39.58 o 
   3   5   9     5405.93     5093.55     86.35 o 
   4   5   9     1688.37     1610.28     41.78 o 
   5   5   9     2336.80     2275.99     53.01 o 
   6   5   9     2535.78     2357.49     49.19 o 
   7   5   9     1520.52     1497.49     38.77 o 
   8   5   9     2486.21     2283.38     70.62 o 
   9   5   9      226.23      242.44     31.51 o 
  10   5   9       47.89       67.63     28.97 o 
  11   5   9     3233.88     3181.93     78.27 o 
  12   5   9      150.63       95.58     34.66 o 
 -12   6   9      212.56      154.14     35.38 o 
 -11   6   9      820.49      854.78     41.35 o 
 -10   6   9       26.77       77.13     29.98 o 
  -9   6   9      159.09      203.55     30.06 o 
  -8   6   9       13.76        2.08     21.76 o 
  -7   6   9     5668.91     6119.90    105.66 o 
  -6   6   9      551.02      598.28     36.67 o 
  -5   6   9     1362.69     1474.15     69.26 o 
  -4   6   9       52.62       71.32     21.34 o 
  -3   6   9      128.99      145.64     22.29 o 
  -2   6   9      643.66      690.79     24.10 o 
  -1   6   9        5.19        1.06     17.21 o 
   0   6   9       62.35       85.28     18.29 o 
   1   6   9     6056.95     5691.43     96.20 o 
   2   6   9       87.74      104.63     23.95 o 
   3   6   9      307.35      323.61     20.97 o 
   4   6   9       37.60       26.40     21.04 o 
   5   6   9     2990.12     2876.44     57.55 o 
   6   6   9      273.05      243.68     22.00 o 
   7   6   9     5304.76     5090.78    121.40 o 
   8   6   9      451.95      381.59     31.53 o 
   9   6   9        0.90      -26.09     28.33 o 
  10   6   9      579.31      494.33     35.95 o 
  11   6   9      742.39      787.71     49.03 o 
  -9   7   9      564.32      644.90     84.68 o 
  -8   7   9     1177.64     1111.12     50.30 o 
  -7   7   9      115.31      101.23     31.01 o 
  -6   7   9      334.90      381.62     28.82 o 
  -5   7   9       43.90       72.10     25.21 o 
  -4   7   9      255.16      251.69     27.16 o 
  -3   7   9     4504.26     4595.86     92.86 o 
  -2   7   9      842.92      825.84     32.39 o 
  -1   7   9      120.50      101.82     23.41 o 
   0   7   9      191.02      200.15     33.50 o 
   1   7   9      859.09      815.27     32.79 o 
   2   7   9      818.47      774.70     29.01 o 
   3   7   9     1767.18     1756.05     56.17 o 
   4   7   9     1614.99     1541.63     41.36 o 
   5   7   9     1505.75     1449.18     41.40 o 
   6   7   9      116.62      192.11     28.73 o 
   7   7   9      382.24      407.49     34.09 o 
   8   7   9      174.94      271.26     32.82 o 
  -6   8   9      503.15      630.95     42.16 o 
  -5   8   9     1278.86     1368.48     56.97 o 
  -4   8   9     1750.73     1936.66     66.36 o 
  -3   8   9       37.06       17.39     35.31 o 
  -2   8   9      137.24      169.31     26.54 o 
  -1   8   9      744.30      764.49     35.61 o 
   0   8   9     1455.50     1421.05     47.14 o 
   1   8   9      272.96      260.58     28.78 o 
   2   8   9      223.31      241.84     27.33 o 
   3   8   9      883.81      876.40     44.82 o 
   4   8   9       41.31       35.81     26.10 o 
   5   8   9      294.03      439.73     50.44 o 
 -16   0  10      756.92      877.66     59.25 o 
 -14   0  10      661.00      705.13     50.23 o 
 -12   0  10     1902.47     2070.16     69.53 o 
 -10   0  10    12757.28    13257.77    268.82 o 
  -8   0  10     1387.87     1582.65     66.24 o 
  -6   0  10    28352.77    27602.26    586.75 o 
  -4   0  10     6197.80     6068.55    123.93 o 
  -2   0  10     1172.18     1257.53     54.10 o 
   2   0  10     1548.23     1484.25     41.57 o 
   4   0  10     7191.86     7500.05    152.40 o 
   6   0  10      149.65      150.56     21.07 o 
   8   0  10    12064.13    11742.86    238.11 o 
  10   0  10     2702.76     2688.27     68.04 o 
  12   0  10      179.87      174.21     50.97 o 
  14   0  10     5717.55     5518.78    158.53 o 
 -16   1  10      327.53      334.20     34.07 o 
 -15   1  10       21.80       30.80     28.79 o 
 -14   1  10     2829.50     3024.82     91.67 o 
 -13   1  10      823.50      889.27     30.57 o 
 -12   1  10      130.25       89.71     20.95 o 
 -11   1  10      235.98      252.49     18.27 o 
 -10   1  10     1453.70     1388.29     32.85 o 
  -9   1  10     6038.51     6085.20     91.75 o 
  -8   1  10      468.80      547.43     17.97 o 
  -7   1  10     8568.09     8397.76    121.67 o 
  -6   1  10     3377.32     3310.47     52.00 o 
  -5   1  10     4347.37     4366.86     65.70 o 
  -4   1  10     3869.53     3876.67     58.32 o 
  -3   1  10     5110.46     5241.24     93.66 o 
  -2   1  10     6943.96     6587.57    103.90 o 
  -1   1  10      566.94      534.14     17.51 o 
   0   1  10      827.67      710.67     15.77 o 
   1   1  10      322.07      396.59     12.16 o 
   2   1  10      816.49      825.87     19.30 o 
   3   1  10      140.17      156.03      9.28 o 
   4   1  10    13569.41    13036.71    183.63 o 
   5   1  10     2297.12     2261.46     37.32 o 
   6   1  10      219.43      240.38     13.54 o 
   7   1  10     2855.36     2727.98     45.22 o 
   8   1  10        3.96       11.47     12.44 o 
   9   1  10     3560.78     3473.57     56.87 o 
  10   1  10     1009.32      965.85     30.17 o 
  11   1  10     4544.56     4377.03     79.04 o 
  12   1  10      656.49      718.49     32.45 o 
  13   1  10     1346.75     1324.92     44.35 o 
  14   1  10        0.25      -19.24     27.84 o 
  15   1  10      118.10      171.19     31.95 o 
 -16   2  10      855.73      892.05     41.72 o 
 -15   2  10     1456.73     1664.25     54.83 o 
 -14   2  10     2252.91     2340.19     55.19 o 
 -13   2  10     3683.95     3774.74     72.26 o 
 -12   2  10      211.83      218.45     23.33 o 
 -11   2  10     3662.21     3559.88     67.19 o 
 -10   2  10     1753.35     1747.01     36.22 o 
  -9   2  10     1503.83     1547.61     33.26 o 
  -8   2  10    12690.53    12321.70    175.97 o 
  -7   2  10      131.06      129.83     12.64 o 
  -6   2  10     2028.67     2039.70     38.87 o 
  -5   2  10      738.09      719.52     22.51 o 
  -4   2  10     1461.94     1455.63     30.82 o 
  -3   2  10     2976.10     3083.45     53.48 o 
  -2   2  10    12576.03    12461.84    192.98 o 
  -1   2  10     1475.36     1417.67     28.63 o 
   0   2  10     1799.59     1562.88     26.84 o 
   1   2  10     6726.92     6457.30     93.12 o 
   2   2  10      423.91      376.12     12.03 o 
   3   2  10     5269.61     5314.39     77.76 o 
   4   2  10      166.15      201.68     10.95 o 
   5   2  10     4438.68     4613.66     75.96 o 
   6   2  10     7649.74     7118.70    104.22 o 
   7   2  10     1742.92     1623.01     31.64 o 
   8   2  10      361.35      381.30     17.63 o 
   9   2  10       21.57       -2.25     16.28 o 
  10   2  10      938.17      900.77     43.19 o 
  11   2  10        3.73      -11.17     19.15 o 
  12   2  10     1406.87     1386.85     44.94 o 
  13   2  10     1294.75     1353.84     46.42 o 
  14   2  10      387.89      388.39     32.76 o 
  15   2  10      542.82      586.11     49.97 o 
 -15   3  10      126.50       79.98     38.03 o 
 -14   3  10      112.06      136.37     31.13 o 
 -13   3  10      730.30      705.30     30.83 o 
 -12   3  10     5295.87     5419.87    144.09 o 
 -11   3  10      920.60      893.55     45.60 o 
 -10   3  10      198.16      180.23     16.90 o 
  -9   3  10     1010.29     1014.85     26.78 o 
  -8   3  10        6.06        4.67     20.69 o 
  -7   3  10      272.13      310.94     15.37 o 
  -6   3  10     3130.41     3176.09     51.92 o 
  -5   3  10      364.10      336.17     14.16 o 
  -4   3  10     8668.71     8046.28    116.12 o 
  -3   3  10      131.04      169.95     12.97 o 
  -2   3  10        9.52       26.28     11.03 o 
  -1   3  10      736.66      812.57     19.67 o 
   0   3  10     3857.03     4034.28     62.67 o 
   1   3  10      743.64      802.55     23.80 o 
   2   3  10    25325.32    24315.57    338.12 o 
   3   3  10      216.77      225.95     10.62 o 
   4   3  10      179.93      200.25     11.08 o 
   5   3  10      144.34      187.18     15.01 o 
   6   3  10     5979.59     5906.11     97.42 o 
   7   3  10        0.58        2.28     12.46 o 
   8   3  10      271.42      272.81     21.86 o 
   9   3  10        2.53      -11.44     17.69 o 
  10   3  10     2404.42     2339.87     59.51 o 
  11   3  10      477.79      474.52     31.35 o 
  12   3  10      459.33      482.41     32.63 o 
  13   3  10        0.20        2.96     34.47 o 
  14   3  10      320.91      365.36     43.27 o 
 -14   4  10     1578.69     1542.34     62.92 o 
 -13   4  10      165.12      228.53     32.47 o 
 -12   4  10      243.57      256.70     30.12 o 
 -11   4  10      759.95      823.91     36.35 o 
 -10   4  10     2471.54     2394.65     83.07 o 
  -9   4  10      320.87      309.39     21.59 o 
  -8   4  10     8014.21     7873.75    129.26 o 
  -7   4  10       65.05       37.86     17.39 o 
  -6   4  10      476.71      446.79     20.77 o 
  -5   4  10      920.22      966.11     27.58 o 
  -4   4  10      882.12      925.22     24.19 o 
  -3   4  10      756.12      686.33     27.35 o 
  -2   4  10     9538.87     9651.01    138.35 o 
  -1   4  10     7658.86     7641.05    113.27 o 
   0   4  10     4242.59     4057.97     63.63 o 
   1   4  10     3767.64     3651.37     63.52 o 
   2   4  10      108.43      108.36     14.23 o 
   3   4  10     4030.02     4067.74     70.40 o 
   4   4  10        1.19       -0.97     14.26 o 
   5   4  10     1781.73     1708.69     38.64 o 
   6   4  10     4931.60     4506.38     78.27 o 
   7   4  10      304.51      346.99     19.88 o 
   8   4  10      169.42      182.12     23.98 o 
   9   4  10      149.41      158.02     24.94 o 
  10   4  10      963.20      995.40     39.65 o 
  11   4  10      365.85      371.66     32.44 o 
  12   4  10      421.42      390.29     43.69 o 
  13   4  10      328.46      391.60     37.52 o 
 -13   5  10       55.10       96.63     32.76 o 
 -12   5  10      863.61      779.43     57.04 o 
 -11   5  10     1106.64     1071.80     42.89 o 
 -10   5  10     1439.06     1431.81     71.07 o 
  -9   5  10      179.76      172.67     23.10 o 
  -8   5  10       20.03       11.11     19.92 o 
  -7   5  10     2792.56     2833.05     56.80 o 
  -6   5  10     2460.72     2551.10     52.44 o 
  -5   5  10     4883.50     4953.73    111.99 o 
  -4   5  10      609.12      527.78     21.89 o 
  -3   5  10     1040.57     1026.30     34.02 o 
  -2   5  10     3449.52     3226.33     78.04 o 
  -1   5  10     2775.49     2768.82     52.55 o 
   0   5  10     1594.19     1545.01     36.30 o 
   1   5  10       16.69       37.96     15.69 o 
   2   5  10     1349.68     1324.78     41.84 o 
   3   5  10      864.70      854.14     28.18 o 
   4   5  10     7074.93     6600.94    109.22 o 
   5   5  10      521.88      508.79     22.28 o 
   6   5  10      355.33      337.19     22.58 o 
   7   5  10     1289.23     1114.97     32.70 o 
   8   5  10       14.00      -22.16     23.81 o 
   9   5  10     1907.92     1783.59     54.58 o 
  10   5  10     1966.99     1928.87     57.67 o 
  11   5  10     1108.23     1073.01     45.47 o 
  12   5  10     1959.28     1996.96     65.13 o 
 -11   6  10       56.60       45.99     33.67 o 
 -10   6  10     7167.68     7155.54    215.68 o 
  -9   6  10       12.29       -8.21     41.42 o 
  -8   6  10      670.44      721.91     39.31 o 
  -7   6  10       81.15       58.13     34.86 o 
  -6   6  10     4715.51     4788.92     96.49 o 
  -5   6  10        3.85       -3.57     21.87 o 
  -4   6  10     3317.46     3163.47     68.24 o 
  -3   6  10      412.20      435.52     25.70 o 
  -2   6  10      958.39      983.96     35.41 o 
  -1   6  10       86.43       63.19     20.48 o 
   0   6  10     5671.95     5524.96    105.05 o 
   1   6  10       65.65       50.81     24.71 o 
   2   6  10      137.90      138.35     19.36 o 
   3   6  10      252.02      245.27     21.06 o 
   4   6  10      985.90      905.93     29.75 o 
   5   6  10       33.99       33.05     19.08 o 
   6   6  10       38.07       45.32     20.76 o 
   7   6  10      142.01      132.63     27.31 o 
   8   6  10     2876.71     2814.59     69.41 o 
   9   6  10        5.07      -35.21     28.20 o 
  10   6  10      583.16      532.74     37.09 o 
  -9   7  10     3163.86     3248.01     91.92 o 
  -8   7  10      273.89      207.76     38.81 o 
  -7   7  10     1607.50     1639.80     52.23 o 
  -6   7  10      381.89      424.59     31.05 o 
  -5   7  10      250.30      269.88     28.84 o 
  -4   7  10      267.44      286.67     27.42 o 
  -3   7  10     2087.93     2047.01     71.75 o 
  -2   7  10     1058.57     1148.40     41.39 o 
  -1   7  10      145.72      123.17     23.58 o 
   0   7  10      279.32      302.20     42.10 o 
   1   7  10      145.01      149.33     24.69 o 
   2   7  10      454.76      485.10     28.32 o 
   3   7  10      157.72      168.40     25.10 o 
   4   7  10     3779.71     3680.00     71.46 o 
   5   7  10      386.36      358.23     29.26 o 
   6   7  10       47.59       41.58     28.44 o 
   7   7  10      989.19      986.27     41.79 o 
   8   7  10       43.61       73.24     32.53 o 
  -5   8  10      578.28      660.96     43.69 o 
  -4   8  10       48.75       53.02     28.87 o 
  -3   8  10      657.41      649.81     33.69 o 
  -2   8  10     2983.45     2940.75     69.50 o 
  -1   8  10      778.76      755.90     34.27 o 
   0   8  10      555.19      627.06     33.76 o 
   1   8  10      723.83      713.91     34.17 o 
   2   8  10        9.48       12.64     26.95 o 
   3   8  10      235.54      273.77     29.57 o 
   4   8  10      174.07      147.30     27.62 o 
 -15   0  11       69.97       67.00     40.77 o 
 -13   0  11      965.75     1058.51     54.20 o 
 -11   0  11     7599.38     8320.04    175.21 o 
  -9   0  11     9894.04    10169.51    229.87 o 
  -7   0  11        2.76       49.64     17.04 o 
  -5   0  11      467.96      395.08     42.85 o 
  -3   0  11    36949.49    36578.43    716.09 o 
  -1   0  11      276.08      305.39     16.17 o 
   1   0  11    12782.82    12621.05    251.05 o 
   3   0  11     9056.92     9053.98    182.56 o 
   5   0  11     2852.90     2630.76     60.30 o 
   7   0  11     1992.83     1877.89    104.79 o 
   9   0  11     2483.10     2401.11     61.53 o 
  11   0  11     2154.21     2096.64    117.61 o 
  13   0  11      432.88      509.10     45.25 o 
  15   0  11     2451.32     2471.45     98.19 o 
 -16   1  11      761.58      829.00     48.73 o 
 -15   1  11       28.44       63.33     30.13 o 
 -14   1  11      792.89      894.42     37.51 o 
 -13   1  11     3629.74     3992.17     75.38 o 
 -12   1  11      148.53      196.03     22.10 o 
 -11   1  11      406.23      429.09     20.63 o 
 -10   1  11     1283.03     1296.94     31.79 o 
  -9   1  11     6163.20     6479.60     97.49 o 
  -8   1  11      378.79      358.58     18.27 o 
  -7   1  11     4925.72     4742.26     72.41 o 
  -6   1  11     1439.63     1343.45     27.23 o 
  -5   1  11     3143.58     3126.53     49.38 o 
  -4   1  11     5136.43     5265.61     77.55 o 
  -3   1  11     4812.29     5403.77     87.06 o 
  -2   1  11     2242.48     1955.40     36.18 o 
   0   1  11     5579.73     5866.74     84.76 o 
   1   1  11    13867.19    14192.95    198.97 o 
   2   1  11     3495.59     3581.15     54.17 o 
   3   1  11     2371.93     2404.41     39.09 o 
   4   1  11      623.23      628.32     26.49 o 
   5   1  11     2796.60     2563.44     42.10 o 
   6   1  11      273.74      326.71     15.74 o 
   7   1  11    14106.19    14178.44    200.92 o 
   8   1  11     1057.61     1102.86     26.84 o 
   9   1  11     3265.43     3219.52     53.84 o 
  10   1  11     1184.60     1193.47     34.09 o 
  11   1  11     5172.99     5129.32     90.48 o 
  12   1  11      624.22      675.24     32.13 o 
  13   1  11       67.55      100.73     26.98 o 
  14   1  11      696.57      769.13     37.33 o 
  15   1  11     2888.43     2963.64     78.77 o 
 -16   2  11      466.27      540.05     54.47 o 
 -15   2  11     1039.68     1133.36     51.75 o 
 -14   2  11      686.30      743.22     32.16 o 
 -13   2  11       45.68       48.24     23.25 o 
 -12   2  11     2900.66     3018.75     61.54 o 
 -11   2  11     3214.76     3302.74     57.16 o 
 -10   2  11     2258.56     2180.46     41.87 o 
  -9   2  11     4620.25     4547.15     80.45 o 
  -8   2  11      988.59     1002.00     25.64 o 
  -7   2  11     4043.26     4022.99     63.52 o 
  -6   2  11     3268.40     3335.83     53.48 o 
  -5   2  11     4932.22     5174.20     85.77 o 
  -4   2  11       36.38       52.74     12.51 o 
  -3   2  11     1936.02     2053.06     38.85 o 
  -2   2  11     1404.37     1447.43     29.88 o 
  -1   2  11    18164.55    18610.16    285.55 o 
   0   2  11      888.71      946.53     21.74 o 
   1   2  11      101.61      169.21     13.89 o 
   2   2  11     3952.26     4133.35     62.04 o 
   3   2  11      529.21      535.04     15.31 o 
   4   2  11     4307.58     4247.22     64.21 o 
   5   2  11     4400.38     4022.73     68.44 o 
   6   2  11     8029.16     8032.60    116.82 o 
   7   2  11     2750.18     2668.06     45.76 o 
   8   2  11     1158.38     1200.17     28.50 o 
   9   2  11       46.07       24.95     18.52 o 
  10   2  11     1449.83     1443.88     38.63 o 
  11   2  11       81.67      104.68     21.47 o 
  12   2  11        5.71       13.10     24.99 o 
  13   2  11     2544.14     2510.45     65.07 o 
  14   2  11       60.95       59.95     52.20 o 
 -15   3  11     2188.34     2203.78     79.21 o 
 -14   3  11       19.12        8.25     29.84 o 
 -13   3  11       70.14       36.63     27.65 o 
 -12   3  11      292.01      291.81     28.61 o 
 -11   3  11     5278.33     5456.82    131.28 o 
 -10   3  11      346.23      316.80     18.44 o 
  -9   3  11     4158.36     4275.81     69.23 o 
  -8   3  11      720.61      759.36     36.73 o 
  -7   3  11      431.96      433.89     20.28 o 
  -6   3  11      958.79     1056.18     29.87 o 
  -5   3  11    10740.93    10313.05    190.47 o 
  -4   3  11      127.05      169.75     15.10 o 
  -3   3  11      565.71      574.49     36.91 o 
  -2   3  11      178.25      219.64     19.77 o 
  -1   3  11     1819.28     1909.94     35.98 o 
   0   3  11      376.82      474.42     15.08 o 
   1   3  11      155.30      187.54     28.21 o 
   2   3  11       91.61      107.77      9.59 o 
   3   3  11    15410.69    14636.36    206.13 o 
   4   3  11      182.97      214.35     11.50 o 
   5   3  11     2682.99     2607.10     44.02 o 
   6   3  11      543.18      587.03     18.88 o 
   7   3  11       28.19       41.16     13.39 o 
   8   3  11       18.09        6.05     17.51 o 
   9   3  11    17332.47    16635.17    337.69 o 
  10   3  11       18.15       72.13     25.66 o 
  11   3  11        8.66       27.83     27.59 o 
  12   3  11      127.94      102.99     30.45 o 
  13   3  11        5.70       54.14     35.72 o 
  14   3  11       69.81       91.62     40.65 o 
 -14   4  11     2359.97     2342.45     71.75 o 
 -13   4  11      280.08      320.31     64.96 o 
 -12   4  11     1289.62     1267.65     66.55 o 
 -11   4  11      935.43      935.35     39.00 o 
 -10   4  11     1255.44     1221.59     43.22 o 
  -9   4  11     2713.09     2727.68     57.05 o 
  -8   4  11     3988.35     3870.25     71.41 o 
  -7   4  11     2043.11     1984.42     44.13 o 
  -6   4  11       15.00       -1.52     16.98 o 
  -5   4  11     1453.19     1498.11     36.16 o 
  -4   4  11       60.84       55.66     14.85 o 
  -3   4  11     1527.98     1508.79     34.59 o 
  -2   4  11        3.80        7.91     13.48 o 
  -1   4  11    12463.65    12465.75    189.63 o 
   0   4  11      538.08      502.67     32.39 o 
   1   4  11      194.82      215.76     15.94 o 
   2   4  11      693.63      583.14     20.55 o 
   3   4  11      122.86      111.36     15.97 o 
   4   4  11     2333.19     2137.66     44.49 o 
   5   4  11     2103.07     1931.05     41.78 o 
   6   4  11      411.58      383.05     20.53 o 
   7   4  11     1383.25     1362.80     36.59 o 
   8   4  11     4257.87     4052.24     84.99 o 
   9   4  11        1.11       25.13     24.96 o 
  10   4  11      111.76       92.22     34.86 o 
  11   4  11       19.26        0.20     28.55 o 
  12   4  11      315.86      398.91     50.70 o 
  13   4  11     2008.74     2051.24    134.22 o 
 -13   5  11     2046.09     2074.49     79.06 o 
 -12   5  11       31.98        3.11     38.92 o 
 -11   5  11      108.83       64.25     30.42 o 
 -10   5  11      409.55      443.36     33.37 o 
  -9   5  11        9.88      -28.07     21.36 o 
  -8   5  11      696.46      715.69     29.70 o 
  -7   5  11     3677.54     3659.13     69.53 o 
  -6   5  11     3027.40     3191.86     61.78 o 
  -5   5  11      775.67      718.24     25.74 o 
  -4   5  11     1450.50     1378.38     35.46 o 
  -3   5  11      805.00      764.20     28.06 o 
  -2   5  11     1123.10     1147.02     35.93 o 
  -1   5  11      392.66      411.89     22.55 o 
   0   5  11     1299.00     1270.26     33.05 o 
   1   5  11     4447.10     4089.11     71.52 o 
   2   5  11     1812.27     1814.25     40.56 o 
   3   5  11      830.28      852.04     28.26 o 
   4   5  11       45.16       62.23     17.83 o 
   5   5  11     1304.54     1142.62     36.87 o 
   6   5  11      248.52      214.14     20.39 o 
   7   5  11     3000.08     2950.34     68.56 o 
   8   5  11      493.67      491.56     31.77 o 
   9   5  11     1691.08     1693.63     54.75 o 
  10   5  11      784.51      796.65     39.43 o 
  11   5  11     1604.19     1679.09     55.44 o 
 -11   6  11     1052.84     1132.63     58.51 o 
 -10   6  11      228.34      174.00     33.29 o 
  -9   6  11     2397.72     2407.17     64.40 o 
  -8   6  11     1150.36     1131.38     40.99 o 
  -7   6  11       68.12       47.83     25.66 o 
  -6   6  11      527.01      538.89     36.67 o 
  -5   6  11     1551.34     1534.12     46.46 o 
  -4   6  11        2.24       39.65     25.12 o 
  -3   6  11    10094.17    10114.80    182.28 o 
  -2   6  11       65.82       93.83     21.62 o 
  -1   6  11       81.14      103.29     24.51 o 
   0   6  11       19.76       19.99     21.11 o 
   1   6  11     3080.00     3075.94     75.45 o 
   2   6  11      198.69      218.58     23.08 o 
   3   6  11     1171.68     1205.77     35.59 o 
   4   6  11       42.26       44.62     19.25 o 
   5   6  11      340.90      370.07     23.54 o 
   6   6  11      378.66      352.56     24.09 o 
   7   6  11      143.21      165.03     28.23 o 
   8   6  11      409.30      393.34     31.85 o 
   9   6  11      352.36      333.15     33.48 o 
  10   6  11       26.14       28.03     31.53 o 
  -9   7  11      203.72      199.59     40.80 o 
  -8   7  11     1071.45     1095.05     51.59 o 
  -7   7  11     2709.49     2746.61     68.13 o 
  -6   7  11      399.27      461.69     32.12 o 
  -5   7  11      500.62      549.34     32.12 o 
  -4   7  11      939.50      928.09     35.86 o 
  -3   7  11      668.21      637.12     31.70 o 
  -2   7  11     2034.44     2026.98     54.67 o 
  -1   7  11      169.58      149.73     25.75 o 
   0   7  11     1247.85     1257.06     43.00 o 
   1   7  11     3076.93     3042.60     73.34 o 
   2   7  11      135.91      118.38     25.19 o 
   3   7  11      913.67      957.65     36.33 o 
   4   7  11      715.46      687.11     32.25 o 
   5   7  11      908.20      850.32     38.26 o 
   6   7  11      219.05      208.90     33.41 o 
   7   7  11      898.70      913.52     58.21 o 
  -4   8  11       19.73       29.89     28.56 o 
  -3   8  11       25.96       34.29     28.29 o 
  -2   8  11        4.61        6.30     27.26 o 
  -1   8  11     1527.66     1554.68     51.41 o 
   0   8  11       11.54      -18.83     40.29 o 
   1   8  11      104.42       82.24     28.12 o 
   2   8  11      523.61      487.05     31.56 o 
   3   8  11       74.35       62.29     27.56 o 
 -16   0  12     2789.36     3052.99    106.90 o 
 -14   0  12     5395.60     5786.62    275.22 o 
 -12   0  12      253.56      212.15     29.40 o 
 -10   0  12     4320.57     4572.34    163.63 o 
  -8   0  12      827.31      916.33     35.10 o 
  -6   0  12     8363.27     8610.31    268.49 o 
  -4   0  12     3078.69     3355.72     93.19 o 
  -2   0  12    17012.26    16741.30    404.63 o 
   0   0  12     8350.11     8598.59    174.03 o 
   2   0  12     3577.02     3931.84    230.52 o 
   4   0  12    29364.65    28787.67    566.75 o 
   6   0  12     1429.65     1543.82     71.51 o 
   8   0  12        9.32       49.35     22.01 o 
  10   0  12      623.98      650.29     53.48 o 
  12   0  12     8306.52     7862.01    209.26 o 
  14   0  12        2.83      -13.85     42.34 o 
 -16   1  12     1218.03     1284.85     55.65 o 
 -15   1  12     1121.34     1319.86     49.18 o 
 -14   1  12      759.50      755.74     37.84 o 
 -13   1  12      874.25      986.99     33.10 o 
 -12   1  12     1949.82     2037.58     48.30 o 
 -11   1  12     1227.96     1315.22     33.76 o 
 -10   1  12     1284.84     1275.09     31.97 o 
  -9   1  12     1455.21     1508.79     33.23 o 
  -8   1  12     4425.66     4429.89     77.26 o 
  -7   1  12        3.17       31.60     12.12 o 
  -6   1  12     6451.84     5932.57     87.89 o 
  -5   1  12      177.38      186.85     15.08 o 
  -4   1  12      358.26      319.18     14.73 o 
  -3   1  12      652.47      623.75     18.81 o 
  -2   1  12      295.72      329.34     13.95 o 
  -1   1  12     8375.76     9194.09    142.71 o 
   0   1  12    27699.01    30558.47    423.78 o 
   1   1  12     3866.50     3692.60     55.93 o 
   2   1  12     7504.25     8107.13    116.17 o 
   3   1  12     5158.58     5062.19     74.97 o 
   4   1  12      342.82      331.63     12.98 o 
   5   1  12     3554.42     3339.84     52.58 o 
   6   1  12      359.30      364.84     14.75 o 
   7   1  12     1273.08     1250.48     28.24 o 
   8   1  12    15615.33    15043.21    213.81 o 
   9   1  12      308.89      293.91     17.04 o 
  10   1  12      958.22      975.71     30.16 o 
  11   1  12      141.44      146.01     20.91 o 
  12   1  12       12.88       29.67     24.63 o 
  13   1  12      164.53      147.99     28.63 o 
  14   1  12     1163.87     1238.84     79.00 o 
 -15   2  12       31.53       34.52     36.13 o 
 -14   2  12       24.62       20.64     27.67 o 
 -13   2  12        3.85       -9.48     26.12 o 
 -12   2  12     7337.68     7355.04    139.43 o 
 -11   2  12      693.33      677.50     23.56 o 
 -10   2  12       48.02       39.39     15.84 o 
  -9   2  12     1044.35     1023.28     27.19 o 
  -8   2  12       35.63       40.57     13.19 o 
  -7   2  12      535.01      496.74     17.71 o 
  -6   2  12     1997.99     1963.64     51.72 o 
  -5   2  12     4289.76     4214.88     74.06 o 
  -4   2  12    18704.81    19211.12    295.63 o 
  -3   2  12     3161.25     3133.23     55.31 o 
  -2   2  12      203.87      137.42     12.09 o 
  -1   2  12     7342.70     7978.50    140.71 o 
   0   2  12      312.74      238.10      9.51 o 
   1   2  12        1.88       28.91      8.44 o 
   2   2  12     4134.35     3795.53     57.87 o 
   3   2  12      187.72      240.99     12.00 o 
   4   2  12     1959.30     1864.59     33.50 o 
   5   2  12     1180.81     1201.64     25.93 o 
   6   2  12     2251.94     2180.65     42.67 o 
   7   2  12     1003.38      883.17     24.31 o 
   8   2  12     1344.78     1278.26     32.73 o 
   9   2  12     1896.03     1823.81     41.68 o 
  10   2  12      831.57      853.62     30.07 o 
  11   2  12      731.12      776.48     33.27 o 
  12   2  12     1996.91     1864.83     54.27 o 
  13   2  12      699.74      782.40     46.19 o 
  14   2  12     2137.24     1998.16     73.09 o 
 -15   3  12        0.59        7.40     38.14 o 
 -14   3  12      671.99      851.59     38.68 o 
 -13   3  12       11.46      -41.95     27.97 o 
 -12   3  12      250.62      239.46     29.02 o 
 -11   3  12       25.47        8.65     26.36 o 
 -10   3  12     1784.36     1732.70     42.80 o 
  -9   3  12      358.23      351.54     35.73 o 
  -8   3  12    14145.71    13752.04    217.06 o 
  -7   3  12       74.21       74.86     17.43 o 
  -6   3  12     1598.00     1619.78     50.04 o 
  -5   3  12      172.31      168.09     16.48 o 
  -4   3  12     5499.87     5337.57     88.87 o 
  -3   3  12      545.45      555.62     22.22 o 
  -2   3  12     3161.69     2994.66     53.61 o 
  -1   3  12     1313.19     1605.48     40.11 o 
   0   3  12     4586.14     5198.48    101.11 o 
   1   3  12       58.92       70.99     11.34 o 
   2   3  12     3328.49     3345.89     75.65 o 
   3   3  12       84.39      132.03     11.13 o 
   4   3  12     1153.08     1161.92     25.87 o 
   5   3  12      160.53      162.29     13.11 o 
   6   3  12     7020.14     7035.13    104.19 o 
   7   3  12      139.63      157.88     18.65 o 
   8   3  12      732.79      699.41     34.34 o 
   9   3  12       20.74      -16.65     23.31 o 
  10   3  12     8673.40     8894.73    191.53 o 
  11   3  12      464.19      423.07     32.06 o 
  12   3  12     2631.34     2603.83     72.20 o 
  13   3  12       54.59       52.30     38.24 o 
 -14   4  12       49.80       53.93     33.20 o 
 -13   4  12      574.94      503.32     35.81 o 
 -12   4  12     4476.83     4591.04    126.08 o 
 -11   4  12      440.35      466.88     33.29 o 
 -10   4  12       66.00       68.36     22.33 o 
  -9   4  12     1976.94     2042.81     63.72 o 
  -8   4  12      156.47      157.27     20.99 o 
  -7   4  12     4196.01     4030.70     73.24 o 
  -6   4  12      445.44      450.95     22.26 o 
  -5   4  12     1634.61     1503.49     36.81 o 
  -4   4  12    11815.80    11713.50    246.13 o 
  -3   4  12     5014.89     5190.36     87.44 o 
  -2   4  12       13.05       39.08     15.98 o 
  -1   4  12       27.48       22.65     12.54 o 
   0   4  12       50.29       18.92     21.05 o 
   1   4  12      349.44      357.45     17.49 o 
   2   4  12     3410.31     3260.79     59.43 o 
   3   4  12      335.04      312.90     19.05 o 
   4   4  12      307.65      319.06     19.38 o 
   5   4  12      701.74      696.96     24.21 o 
   6   4  12     2014.26     1968.26     44.10 o 
   7   4  12     1747.23     1728.24     41.46 o 
   8   4  12      596.65      538.29     29.81 o 
   9   4  12      595.07      662.46     33.46 o 
  10   4  12      418.40      381.24     41.87 o 
  11   4  12     1876.90     1659.77     54.25 o 
  12   4  12      399.35      478.22     37.61 o 
 -12   5  12      572.25      577.79     39.84 o 
 -11   5  12     1952.55     1942.86     75.86 o 
 -10   5  12      557.52      567.21     34.65 o 
  -9   5  12      523.80      549.51     28.47 o 
  -8   5  12      112.25      101.83     22.26 o 
  -7   5  12        6.18      -15.28     19.95 o 
  -6   5  12     3756.53     3671.89    107.03 o 
  -5   5  12       92.61       89.37     18.77 o 
  -4   5  12       15.35       51.81     21.06 o 
  -3   5  12     1845.17     1882.81     48.03 o 
  -2   5  12      117.29      129.11     21.16 o 
  -1   5  12     1589.47     1428.16     40.14 o 
   0   5  12     2807.73     2869.77     61.81 o 
   1   5  12     1376.75     1348.14     39.47 o 
   2   5  12     2313.31     2286.84     60.57 o 
   3   5  12     1580.73     1422.19     37.30 o 
   4   5  12        8.55        7.33     18.88 o 
   5   5  12     1271.96     1236.46     35.79 o 
   6   5  12      197.74      200.89     21.41 o 
   7   5  12      226.12      261.17     47.08 o 
   8   5  12     8080.52     7642.60    145.48 o 
   9   5  12      103.59       86.44     31.04 o 
  10   5  12       69.64      117.03     31.00 o 
  11   5  12      244.93      238.27     37.09 o 
 -11   6  12        1.36       -5.66     33.38 o 
 -10   6  12     2456.85     2569.67     79.93 o 
  -9   6  12        6.86      -19.64     36.47 o 
  -8   6  12      105.59      118.92     27.58 o 
  -7   6  12       60.35       65.94     26.27 o 
  -6   6  12      998.62      987.27     38.06 o 
  -5   6  12       61.66       77.77     25.12 o 
  -4   6  12      183.04      259.61     26.26 o 
  -3   6  12      162.56      249.08     38.71 o 
  -2   6  12     2891.06     2751.28     62.68 o 
  -1   6  12       68.02       74.72     22.86 o 
   0   6  12     2818.27     2654.66     70.39 o 
   1   6  12       10.67       47.33     26.03 o 
   2   6  12      462.66      440.23     26.39 o 
   3   6  12      178.58      215.37     27.16 o 
   4   6  12     3904.57     3850.62     79.51 o 
   5   6  12      108.35      131.23     31.92 o 
   6   6  12      121.54      119.18     22.45 o 
   7   6  12        0.01       47.00     27.63 o 
   8   6  12      135.40      141.97     48.62 o 
   9   6  12       67.61       51.21     32.98 o 
  -8   7  12       45.10       47.11     39.11 o 
  -7   7  12      642.91      648.02     46.28 o 
  -6   7  12     3146.96     3355.52     78.06 o 
  -5   7  12        5.67      -19.33     27.02 o 
  -4   7  12        3.75       23.51     27.15 o 
  -3   7  12      137.86      133.20     26.70 o 
  -2   7  12       10.76        9.03     26.16 o 
  -1   7  12      362.32      391.05     48.66 o 
   0   7  12     1581.79     1678.49     49.03 o 
   1   7  12     2538.34     2578.62     62.17 o 
   2   7  12     1778.85     1733.02     50.69 o 
   3   7  12     1479.09     1414.68     46.51 o 
   4   7  12       79.62      112.24     26.32 o 
   5   7  12      459.06      500.98     31.58 o 
   6   7  12      112.21       96.57     34.53 o 
  -2   8  12       48.26       54.60     29.53 o 
  -1   8  12      505.68      494.21     32.81 o 
   0   8  12      323.45      406.97     50.26 o 
   1   8  12        3.05      -19.67     27.86 o 
 -15   0  13       37.86       52.33     41.96 o 
 -13   0  13     9506.02     9979.56    315.99 o 
 -11   0  13       82.20       70.93     25.19 o 
  -9   0  13      965.90      970.00     70.43 o 
  -7   0  13     8640.95     8322.04    290.08 o 
  -5   0  13     3147.45     3092.79    110.23 o 
  -3   0  13    10401.25    10498.68    210.55 o 
  -1   0  13      224.67      310.06     15.45 o 
   1   0  13    16218.29    17062.05    421.32 o 
   3   0  13      654.40      600.31     54.04 o 
   5   0  13     5782.53     5389.01    114.62 o 
   7   0  13     7586.12     6853.86    144.52 o 
   9   0  13      459.56      421.69     28.26 o 
  11   0  13     5201.82     5155.73    144.32 o 
  13   0  13       36.29       64.93     38.92 o 
 -15   1  13     1033.18     1057.17     49.94 o 
 -14   1  13     1087.28     1029.18     47.76 o 
 -13   1  13       60.40      116.25     23.78 o 
 -12   1  13     2024.45     2111.48     44.72 o 
 -11   1  13     2697.11     2797.40     51.37 o 
 -10   1  13     1374.51     1403.77     33.43 o 
  -9   1  13    10192.92    10086.92    146.79 o 
  -8   1  13     3504.38     3391.86     62.77 o 
  -7   1  13      708.31      653.39     20.49 o 
  -6   1  13     2175.75     2156.27     38.41 o 
  -5   1  13       14.48       24.03     11.57 o 
  -4   1  13      421.93      413.11     16.28 o 
  -3   1  13    14172.79    14348.63    222.56 o 
  -2   1  13        0.51       -3.55     10.32 o 
  -1   1  13     3490.13     3586.00     54.76 o 
   0   1  13      766.68      920.95     30.51 o 
   1   1  13     9787.53    10555.96    164.91 o 
   2   1  13     3918.27     3925.68     59.77 o 
   3   1  13     1639.12     1552.42     36.35 o 
   4   1  13     3030.55     2913.31     47.00 o 
   5   1  13     1684.61     1571.74     41.03 o 
   6   1  13     2495.21     2351.68     48.04 o 
   7   1  13     4248.66     4074.03     64.58 o 
   8   1  13     3031.14     2914.17     50.27 o 
   9   1  13     2704.51     2662.92     47.96 o 
  10   1  13      979.13     1053.91     32.76 o 
  11   1  13     1152.40     1107.64     39.33 o 
  12   1  13      623.32      639.60     32.40 o 
  13   1  13      537.53      537.27     34.01 o 
  14   1  13        3.10      -11.26     29.17 o 
 -15   2  13     1637.48     1768.79     66.17 o 
 -14   2  13      307.09      360.83     41.20 o 
 -13   2  13     1111.14     1073.37     41.25 o 
 -12   2  13       14.33      -24.67     26.15 o 
 -11   2  13     7525.39     7247.19    121.43 o 
 -10   2  13      192.05      199.65     20.80 o 
  -9   2  13     1006.31      930.21     30.29 o 
  -8   2  13     2831.28     2766.02     59.46 o 
  -7   2  13      784.94      724.31     25.06 o 
  -6   2  13     4563.71     4463.51     77.03 o 
  -5   2  13    12492.90    12157.79    191.13 o 
  -4   2  13     2378.17     2306.32     44.44 o 
  -3   2  13     3968.53     4236.67     71.76 o 
  -2   2  13     7399.09     7322.83    117.21 o 
  -1   2  13      736.77      813.29     23.62 o 
   0   2  13     2977.01     2972.88     47.18 o 
   1   2  13     3120.67     3307.95     51.69 o 
   2   2  13     3653.99     3609.77     60.61 o 
   3   2  13    11382.46    11535.75    164.08 o 
   4   2  13     1695.13     1687.94     34.25 o 
   5   2  13      235.56      266.84     19.05 o 
   6   2  13        0.09      -14.27     13.54 o 
   7   2  13        7.80       13.04     13.81 o 
   8   2  13      182.08      190.99     16.16 o 
   9   2  13     5454.36     5478.91    112.41 o 
  10   2  13     2269.94     2163.41     48.53 o 
  11   2  13      799.97      856.30     30.86 o 
  12   2  13     1100.19     1110.57     51.75 o 
  13   2  13      459.72      535.01     43.57 o 
 -14   3  13       52.85       14.03     31.12 o 
 -13   3  13      273.18      235.57     31.91 o 
 -12   3  13        0.23      -19.60     30.56 o 
 -11   3  13      535.52      515.84     32.70 o 
 -10   3  13      486.37      437.57     24.17 o 
  -9   3  13     1195.64     1149.51     51.43 o 
  -8   3  13       27.07       27.87     19.56 o 
  -7   3  13     7402.67     7117.31    126.78 o 
  -6   3  13      364.57      378.17     20.41 o 
  -5   3  13     3434.60     3369.84     61.47 o 
  -4   3  13       47.90       49.63     16.25 o 
  -3   3  13        8.64       26.40     14.48 o 
  -2   3  13      102.83      146.92     19.46 o 
  -1   3  13    22371.34    21685.85    333.52 o 
   0   3  13      146.79      192.69     25.70 o 
   1   3  13      246.77      347.83     13.12 o 
   2   3  13        2.78        3.52     10.19 o 
   3   3  13     2555.02     2547.80     43.07 o 
   4   3  13        1.07       33.67     14.67 o 
   5   3  13     4040.43     3867.12     68.28 o 
   6   3  13      256.81      272.74     19.26 o 
   7   3  13     6043.57     5745.01     97.15 o 
   8   3  13       68.54       52.32     18.34 o 
   9   3  13       47.99       66.98     28.90 o 
  10   3  13      167.13      148.01     28.42 o 
  11   3  13      638.68      677.35     43.64 o 
  12   3  13       19.78      -16.05     30.55 o 
  13   3  13     3114.86     3051.89    169.34 o 
 -13   4  13     1048.35     1035.56     66.77 o 
 -12   4  13      827.28      875.88     40.74 o 
 -11   4  13     5095.46     5049.72    256.68 o 
 -10   4  13       95.49       95.20     22.28 o 
  -9   4  13       21.15       35.13     21.36 o 
  -8   4  13       75.18       53.84     24.57 o 
  -7   4  13      532.80      542.28     27.47 o 
  -6   4  13     2302.86     2308.75     49.35 o 
  -5   4  13    10010.35     9919.46    159.16 o 
  -4   4  13     8587.24     8429.21    136.30 o 
  -3   4  13     2291.87     2389.23     48.18 o 
  -2   4  13     1171.59     1211.70     35.45 o 
  -1   4  13      164.02      148.49     23.62 o 
   0   4  13     3572.73     3435.31     69.78 o 
   1   4  13     1163.79     1188.38     36.32 o 
   2   4  13      734.55      728.30     24.18 o 
   3   4  13     6689.75     6665.75    109.51 o 
   4   4  13       17.80       21.09     17.16 o 
   5   4  13       62.44      100.00     18.10 o 
   6   4  13       33.56       38.17     21.12 o 
   7   4  13       18.42       21.17     19.16 o 
   8   4  13      290.81      279.53     27.50 o 
   9   4  13     2330.49     2389.49     80.31 o 
  10   4  13      115.99      176.31     28.79 o 
  11   4  13      474.06      512.71     35.97 o 
  12   4  13     1720.99     1847.74     60.46 o 
 -12   5  13     1559.60     1683.21     59.08 o 
 -11   5  13       85.12       61.50     31.05 o 
 -10   5  13     1436.74     1396.84     50.86 o 
  -9   5  13     1891.30     1989.54     50.66 o 
  -8   5  13     3179.84     3200.11     64.80 o 
  -7   5  13      863.35      877.20     31.14 o 
  -6   5  13     5019.10     4936.93     87.32 o 
  -5   5  13       50.10       76.43     31.01 o 
  -4   5  13       10.06       50.61     21.26 o 
  -3   5  13     4513.55     4603.13     91.24 o 
  -2   5  13       67.40       95.81     22.56 o 
  -1   5  13     2103.44     2009.06     49.64 o 
   0   5  13      678.75      677.85     27.81 o 
   1   5  13     6352.98     6322.78    187.00 o 
   2   5  13     4319.16     4101.45     82.30 o 
   3   5  13       53.80       66.48     19.98 o 
   4   5  13      616.94      629.54     40.74 o 
   5   5  13     1812.90     1675.82     42.64 o 
   6   5  13     2369.16     2247.20     50.13 o 
   7   5  13     2058.51     1844.06     52.83 o 
   8   5  13      502.49      560.51     35.01 o 
   9   5  13     1347.03     1224.59     45.59 o 
  10   5  13     1250.96     1287.48     54.10 o 
 -10   6  13        7.13       14.39     36.62 o 
  -9   6  13     2107.99     2037.54     69.63 o 
  -8   6  13      136.57      112.38     30.11 o 
  -7   6  13     2410.28     2577.59     64.84 o 
  -6   6  13      173.70      190.56     27.56 o 
  -5   6  13      920.13      921.69     35.62 o 
  -4   6  13      967.50      929.96     58.85 o 
  -3   6  13     3841.76     3910.48     82.08 o 
  -2   6  13      325.53      331.11     27.24 o 
  -1   6  13      102.62       85.64     28.52 o 
   0   6  13        0.68       20.38     22.41 o 
   1   6  13     2844.50     2874.93     75.05 o 
   2   6  13       28.17       48.04     21.59 o 
   3   6  13       20.64       41.85     22.49 o 
   4   6  13       97.60       79.84     23.08 o 
   5   6  13     6256.10     5928.20    130.90 o 
   6   6  13       43.10       26.32     28.67 o 
   7   6  13     2101.56     2058.26     66.78 o 
   8   6  13        1.02      -51.93     43.20 o 
  -7   7  13      378.23      378.58     52.47 o 
  -6   7  13       15.36       16.27     29.29 o 
  -5   7  13       95.98       49.21     29.47 o 
  -4   7  13      528.35      557.25     33.09 o 
  -3   7  13     2900.14     2966.82     69.87 o 
  -2   7  13        5.60       22.67     26.13 o 
  -1   7  13     1010.75     1022.18     38.62 o 
   0   7  13      568.66      600.95     32.58 o 
   1   7  13     1789.07     1810.17     52.10 o 
   2   7  13       12.99       48.30     24.82 o 
   3   7  13      647.50      586.91     31.70 o 
   4   7  13     2150.85     2144.08     57.19 o 
   5   7  13      996.40      898.11     37.24 o 
   6   7  13      637.58      668.99     42.34 o 
 -14   0  14     1025.31     1173.00     97.23 o 
 -12   0  14     3933.71     4185.25    100.13 o 
 -10   0  14     1335.55     1458.20     54.65 o 
  -8   0  14     4459.61     4575.10    211.59 o 
  -6   0  14    18621.40    18744.66    657.23 o 
  -4   0  14      905.18     1000.77     30.98 o 
  -2   0  14     2687.35     2629.95     59.36 o 
   0   0  14     9196.59     8731.18    180.27 o 
   2   0  14     3753.70     3589.27    107.12 o 
   4   0  14      198.54      240.28     20.99 o 
   6   0  14     1098.66     1065.52     68.92 o 
   8   0  14     3951.60     4002.36    115.26 o 
  10   0  14     1093.47      909.16     41.22 o 
  12   0  14     3043.45     3075.58    102.40 o 
 -15   1  14       24.19        1.73     35.93 o 
 -14   1  14       96.42       88.49     35.27 o 
 -13   1  14       93.19      140.87     28.57 o 
 -12   1  14       34.09       31.92     21.67 o 
 -11   1  14     1110.41     1101.02     33.90 o 
 -10   1  14     5457.56     5287.70     92.27 o 
  -9   1  14     5298.91     5194.31     90.51 o 
  -8   1  14      649.54      594.10     25.09 o 
  -7   1  14     2218.13     2088.21     38.56 o 
  -6   1  14      187.49      188.52     12.55 o 
  -5   1  14     3945.97     3676.14     72.65 o 
  -4   1  14      680.93      605.74     20.25 o 
  -3   1  14     2964.80     2884.02     57.81 o 
  -2   1  14    10868.75    10581.04    184.98 o 
  -1   1  14      135.97      118.78      9.41 o 
   0   1  14      160.72      186.70     10.23 o 
   1   1  14      503.57      602.98     32.85 o 
   2   1  14      275.03      268.14     12.27 o 
   3   1  14        3.41        8.04     10.78 o 
   4   1  14     4040.47     3908.13     60.54 o 
   5   1  14     1555.63     1577.16     31.22 o 
   6   1  14     2814.06     2721.90     46.84 o 
   7   1  14     1784.96     1771.68     35.21 o 
   8   1  14     2124.18     2031.34     39.75 o 
   9   1  14     1369.23     1389.67     33.93 o 
  10   1  14     1123.72     1124.72     35.83 o 
  11   1  14     2047.16     2074.15     63.31 o 
  12   1  14     1475.08     1607.41     49.37 o 
  13   1  14      404.69      407.16     32.46 o 
 -15   2  14      353.84      410.20     41.47 o 
 -14   2  14     1659.77     1746.23     56.28 o 
 -13   2  14     1525.54     1581.61     51.26 o 
 -12   2  14      748.59      694.92     35.05 o 
 -11   2  14     1316.38     1263.25     37.14 o 
 -10   2  14      279.17      269.31     22.79 o 
  -9   2  14       12.92      -19.66     18.45 o 
  -8   2  14     1778.98     1569.96     38.90 o 
  -7   2  14     1031.40     1028.87     31.34 o 
  -6   2  14      509.97      484.63     21.80 o 
  -5   2  14      873.10      937.16     28.10 o 
  -4   2  14     5732.54     5483.00     91.38 o 
  -3   2  14     3178.48     3141.03     56.79 o 
  -2   2  14     2391.08     2300.19     44.02 o 
  -1   2  14     1752.40     1642.13     39.65 o 
   0   2  14      645.96      522.83     14.72 o 
   1   2  14     2807.16     2837.17     74.85 o 
   2   2  14     3512.81     3345.58     57.63 o 
   3   2  14     1616.40     1659.73     31.35 o 
   4   2  14     2366.20     2356.90     41.39 o 
   5   2  14      285.46      291.78     18.82 o 
   6   2  14     1253.67     1271.36     28.87 o 
   7   2  14     1439.72     1442.33     32.69 o 
   8   2  14       92.83       72.15     15.43 o 
   9   2  14        3.08       49.19     21.56 o 
  10   2  14     2104.47     2283.93     50.90 o 
  11   2  14       11.57       27.87     27.65 o 
  12   2  14       50.48       28.46     42.56 o 
  13   2  14      363.73      348.83     42.76 o 
 -14   3  14     1932.44     1979.76     80.58 o 
 -13   3  14       25.66       -6.79     29.27 o 
 -12   3  14     3380.40     3380.49     93.26 o 
 -11   3  14       33.33       16.15     26.25 o 
 -10   3  14      690.50      645.82     27.58 o 
  -9   3  14      974.74      997.86     33.17 o 
  -8   3  14     8513.31     8025.44    132.61 o 
  -7   3  14      180.08      185.78     20.40 o 
  -6   3  14      153.06      158.40     18.33 o 
  -5   3  14      481.17      497.74     21.64 o 
  -4   3  14     5104.21     4859.86     83.11 o 
  -3   3  14      108.35      101.18     17.80 o 
  -2   3  14     1355.89     1474.16     49.86 o 
  -1   3  14      464.56      552.31     29.51 o 
   0   3  14    19041.96    19662.12    311.78 o 
   1   3  14      128.68      162.50     17.96 o 
   2   3  14     8883.94     8813.42    127.43 o 
   3   3  14       36.97       66.91     15.19 o 
   4   3  14        4.27       35.13     15.51 o 
   5   3  14       48.12       40.22     16.60 o 
   6   3  14    12659.12    12426.92    196.07 o 
   7   3  14       25.52       27.21     18.88 o 
   8   3  14        1.80       -5.06     18.39 o 
   9   3  14      499.05      456.83     31.92 o 
  10   3  14      538.49      540.20     33.26 o 
  11   3  14      223.65      224.98     31.36 o 
  12   3  14      858.68      981.93     55.61 o 
 -13   4  14      898.40      799.73     41.44 o 
 -12   4  14      481.70      459.84     40.97 o 
 -11   4  14      761.73      802.15     44.59 o 
 -10   4  14      149.19      154.89     24.78 o 
  -9   4  14      892.14      812.40     30.90 o 
  -8   4  14     4266.35     4163.18     77.85 o 
  -7   4  14      810.10      801.68     37.60 o 
  -6   4  14      470.63      488.76     23.91 o 
  -5   4  14       72.45       51.23     18.50 o 
  -4   4  14     3693.96     3616.67     66.66 o 
  -3   4  14      257.21      280.20     27.61 o 
  -2   4  14     1936.23     1834.33     46.00 o 
  -1   4  14     2896.65     2877.11     62.27 o 
   0   4  14      106.89       91.68     19.09 o 
   1   4  14     1159.88     1148.61     37.58 o 
   2   4  14     2695.51     2545.04     57.05 o 
   3   4  14     3604.11     3505.16     72.30 o 
   4   4  14     1300.62     1268.06     47.89 o 
   5   4  14     6511.95     6381.30    119.60 o 
   6   4  14     1583.09     1528.70     40.33 o 
   7   4  14      167.39      177.00     21.80 o 
   8   4  14       11.59        9.25     25.58 o 
   9   4  14      285.31      303.84     30.17 o 
  10   4  14     2896.20     2881.38     72.28 o 
  11   4  14      314.75      276.62     49.30 o 
 -12   5  14       31.72       -2.14     33.94 o 
 -11   5  14      871.38      951.59     43.47 o 
 -10   5  14     5243.85     5299.23    126.98 o 
  -9   5  14      745.50      740.09     41.55 o 
  -8   5  14     1979.52     2031.59     50.80 o 
  -7   5  14     1258.40     1241.85     56.00 o 
  -6   5  14       17.67       -7.09     23.83 o 
  -5   5  14      140.51      167.83     25.00 o 
  -4   5  14     1503.76     1482.97     45.51 o 
  -3   5  14     1617.50     1600.27     45.42 o 
  -2   5  14     9514.74     9586.32    176.78 o 
  -1   5  14      477.08      483.99     26.51 o 
   0   5  14      375.15      426.51     25.42 o 
   1   5  14      243.84      302.01     24.65 o 
   2   5  14      182.99      235.15     23.75 o 
   3   5  14      198.07      178.08     22.40 o 
   4   5  14     7458.16     7143.80    133.06 o 
   5   5  14      995.81      949.89     35.60 o 
   6   5  14     1265.77     1235.83     40.73 o 
   7   5  14     1584.26     1633.87     55.96 o 
   8   5  14      578.55      563.34     34.68 o 
   9   5  14     2967.45     2667.85     83.28 o 
  10   5  14     1151.59     1140.77     45.93 o 
 -10   6  14      425.96      480.37     46.70 o 
  -9   6  14        0.05      -11.39     37.39 o 
  -8   6  14        3.64        7.38     28.04 o 
  -7   6  14       65.20       52.11     27.34 o 
  -6   6  14     7589.41     7774.21    147.12 o 
  -5   6  14      741.45      724.07     35.64 o 
  -4   6  14      354.53      351.50     28.43 o 
  -3   6  14       70.13       60.40     26.00 o 
  -2   6  14     1041.30     1096.46     38.94 o 
  -1   6  14      220.91      232.70     25.42 o 
   0   6  14     2131.59     2112.07     84.43 o 
   1   6  14      250.70      249.43     26.90 o 
   2   6  14     1706.71     1724.36     49.55 o 
   3   6  14        6.21        4.74     34.19 o 
   4   6  14       66.56       57.89     24.02 o 
   5   6  14      833.79      799.68     34.59 o 
   6   6  14       60.37       12.75     30.08 o 
   7   6  14      132.34       67.31     31.61 o 
   8   6  14     3483.28     3501.44    176.76 o 
  -6   7  14       52.55       79.71     33.27 o 
  -5   7  14     1947.71     1945.91     58.05 o 
  -4   7  14      903.25      906.44     39.45 o 
  -3   7  14       25.30       -7.44     28.53 o 
  -2   7  14     3640.98     3820.52     83.24 o 
  -1   7  14      288.10      290.93     29.92 o 
   0   7  14       23.19       32.76     26.57 o 
   1   7  14       14.12       18.55     26.30 o 
   2   7  14      203.26      168.30     27.59 o 
   3   7  14      542.47      454.77     30.77 o 
   4   7  14     3120.08     3040.70     70.82 o 
   5   7  14       10.53       10.98     32.49 o 
 -15   0  15      150.52      235.23     73.70 o 
 -13   0  15     2354.62     2462.05    138.00 o 
 -11   0  15      890.21      941.99     41.67 o 
  -9   0  15     1108.03     1174.08     69.37 o 
  -7   0  15       54.19      114.86     20.60 o 
  -5   0  15    16120.16    16193.04    626.14 o 
  -3   0  15    14365.59    14084.93    281.45 o 
  -1   0  15     1024.55     1143.27     39.20 o 
   1   0  15     2948.64     2647.61     65.67 o 
   3   0  15      341.37      407.37     21.93 o 
   5   0  15     1739.04     1690.62     48.14 o 
   7   0  15      516.76      504.90     28.71 o 
   9   0  15      706.23      855.82     50.73 o 
  11   0  15     2235.12     2303.23     83.61 o 
  13   0  15       91.90      141.21     42.74 o 
 -15   1  15        7.20       40.11     47.12 o 
 -14   1  15      570.30      655.54     66.17 o 
 -13   1  15     2039.88     2163.23     60.25 o 
 -12   1  15      124.27      133.97     23.95 o 
 -11   1  15      216.62      201.44     23.29 o 
 -10   1  15       19.23       43.61     32.80 o 
  -9   1  15     5489.03     5094.32     88.90 o 
  -8   1  15       36.80       48.93     20.04 o 
  -7   1  15     4793.79     4643.05     80.79 o 
  -6   1  15     3343.24     3138.55     60.59 o 
  -5   1  15      388.93      337.24     19.77 o 
  -4   1  15     2607.77     2529.17     47.98 o 
  -3   1  15     4698.16     4375.26     86.40 o 
  -2   1  15     2708.85     2713.40     50.03 o 
  -1   1  15     2805.19     2899.59     50.48 o 
   0   1  15     7610.98     7655.44    111.07 o 
   1   1  15     3767.89     3718.08     57.97 o 
   2   1  15      503.95      474.61     17.95 o 
   3   1  15      897.24      866.04     22.56 o 
   4   1  15      512.23      517.51     16.87 o 
   5   1  15     8622.59     8365.34    121.93 o 
   6   1  15      298.66      278.96     16.11 o 
   7   1  15      421.24      427.64     18.48 o 
   8   1  15      538.83      500.19     20.33 o 
   9   1  15       34.57       66.89     16.95 o 
  10   1  15      444.56      519.24     25.77 o 
  11   1  15     2955.52     2987.43     69.14 o 
  12   1  15      901.14      888.80     50.70 o 
  13   1  15       95.98      180.96     30.44 o 
 -14   2  15      709.58      768.97     39.96 o 
 -13   2  15       88.90       96.50     29.83 o 
 -12   2  15     1555.37     1500.15     49.66 o 
 -11   2  15      396.37      419.37     25.92 o 
 -10   2  15     2973.52     2811.19     58.04 o 
  -9   2  15      205.12      252.32     35.71 o 
  -8   2  15     3490.48     3258.08     62.18 o 
  -7   2  15     3751.73     3658.63     83.12 o 
  -6   2  15     1493.72     1370.14     35.46 o 
  -5   2  15       35.45       59.65     16.31 o 
  -4   2  15     1237.85     1224.67     31.69 o 
  -3   2  15        3.60       20.01     13.50 o 
  -2   2  15      396.80      415.67     27.92 o 
  -1   2  15     4170.63     3811.21     66.24 o 
   0   2  15       21.43       30.02     13.51 o 
   1   2  15      182.75      237.42     15.60 o 
   2   2  15     2734.97     2821.06     60.66 o 
   3   2  15     1037.67     1063.10     25.06 o 
   4   2  15     3231.12     3274.77     53.27 o 
   5   2  15     3593.48     3634.88     58.59 o 
   6   2  15     1358.48     1402.32     31.61 o 
   7   2  15     1015.08     1064.26     28.75 o 
   8   2  15     2579.39     2450.37     46.02 o 
   9   2  15      123.18      149.91     20.61 o 
  10   2  15      937.97     1076.11     41.62 o 
  11   2  15      128.42      191.43     31.44 o 
  12   2  15      144.32      200.47     41.71 o 
 -14   3  15       12.42       -5.16     32.83 o 
 -13   3  15      192.28      160.16     40.52 o 
 -12   3  15       12.08       20.43     33.29 o 
 -11   3  15     9442.80     9048.72    169.31 o 
 -10   3  15       40.29       14.62     21.65 o 
  -9   3  15      741.19      685.52     33.79 o 
  -8   3  15      535.55      463.52     25.63 o 
  -7   3  15       17.46       22.20     20.05 o 
  -6   3  15     1571.03     1457.60     38.28 o 
  -5   3  15     7397.88     7180.08    118.45 o 
  -4   3  15        7.93       18.40     16.66 o 
  -3   3  15     1789.98     1656.26     38.02 o 
  -2   3  15      612.22      551.22     22.19 o 
  -1   3  15       36.86       32.54     14.68 o 
   0   3  15     1016.61     1121.87     47.73 o 
   1   3  15     1161.69     1172.80     30.43 o 
   2   3  15     2159.24     2111.47     43.07 o 
   3   3  15    13890.67    13646.45    239.71 o 
   4   3  15      186.93      195.91     19.41 o 
   5   3  15      205.60      217.35     19.10 o 
   6   3  15      354.37      308.38     21.48 o 
   7   3  15     5474.29     5564.88    122.89 o 
   8   3  15      262.88      241.07     34.93 o 
   9   3  15     4689.28     4565.12    100.95 o 
  10   3  15       59.15       59.77     28.05 o 
  11   3  15      127.94      134.26     37.35 o 
  12   3  15       39.00       63.76     33.13 o 
 -13   4  15       21.50       20.78     33.86 o 
 -12   4  15      578.55      682.07     40.43 o 
 -11   4  15      513.68      500.76     35.71 o 
 -10   4  15      643.33      661.43     31.09 o 
  -9   4  15      680.45      648.55     29.80 o 
  -8   4  15      421.28      431.87     26.64 o 
  -7   4  15     1925.03     1870.09     46.73 o 
  -6   4  15      248.41      271.91     22.37 o 
  -5   4  15      269.41      263.27     21.01 o 
  -4   4  15      849.35      807.08     28.35 o 
  -3   4  15        0.75       -7.01     16.56 o 
  -2   4  15      435.22      412.21     24.99 o 
  -1   4  15     3248.82     3144.31     74.69 o 
   0   4  15      511.14      485.26     25.46 o 
   1   4  15      115.68      110.46     20.62 o 
   2   4  15      487.01      500.83     30.33 o 
   3   4  15      271.40      342.85     23.92 o 
   4   4  15     1692.58     1674.86     46.97 o 
   5   4  15     2142.35     2145.04     53.83 o 
   6   4  15     4644.11     4556.24     81.86 o 
   7   4  15     1445.09     1530.79     41.34 o 
   8   4  15      649.28      669.67     48.44 o 
   9   4  15      118.12       63.54     27.62 o 
  10   4  15      407.11      450.19     35.53 o 
  11   4  15       68.46       93.35     35.31 o 
 -11   5  15      190.44      194.13     34.02 o 
 -10   5  15       33.32      -18.06     30.96 o 
  -9   5  15      898.71      886.04     34.32 o 
  -8   5  15      465.46      457.07     28.19 o 
  -7   5  15     3661.11     3538.13     91.31 o 
  -6   5  15       49.82       84.36     25.32 o 
  -5   5  15     1719.78     1709.43     59.08 o 
  -4   5  15      658.49      666.04     36.67 o 
  -3   5  15      420.61      437.50     28.21 o 
  -2   5  15     3422.53     3257.37     70.97 o 
  -1   5  15       22.69       43.30     22.90 o 
   0   5  15     1378.08     1359.40     50.02 o 
   1   5  15     6100.04     5989.04    114.45 o 
   2   5  15     3095.20     3087.92     68.38 o 
   3   5  15     1838.76     1873.98     51.02 o 
   4   5  15     1164.51     1107.33     38.97 o 
   5   5  15     1983.24     1990.96     52.81 o 
   6   5  15        2.06       10.30     23.32 o 
   7   5  15      148.47      157.63     33.80 o 
   8   5  15        2.57        2.90     29.93 o 
   9   5  15        8.18       32.19     50.97 o 
  -9   6  15     1983.18     1950.29     70.91 o 
  -8   6  15       98.52       62.90     30.28 o 
  -7   6  15        3.65       17.55     29.92 o 
  -6   6  15      570.67      568.77     42.78 o 
  -5   6  15     2491.24     2658.72     66.51 o 
  -4   6  15      452.16      421.33     31.18 o 
  -3   6  15     5890.03     6113.49    131.51 o 
  -2   6  15      421.80      389.88     37.63 o 
  -1   6  15        0.10        0.29     23.96 o 
   0   6  15        0.45       14.37     24.35 o 
   1   6  15     3457.24     3434.47     75.64 o 
   2   6  15       72.73       75.10     25.13 o 
   3   6  15      773.11      750.38     34.71 o 
   4   6  15       24.18       29.40     25.27 o 
   5   6  15      349.89      376.47     29.62 o 
   6   6  15      440.88      407.21     36.87 o 
   7   6  15      989.50      911.33     50.96 o 
  -5   7  15      559.46      576.18     36.96 o 
  -4   7  15      755.45      785.71     38.60 o 
  -3   7  15       92.35      138.83     35.52 o 
  -2   7  15     1282.71     1323.35     55.46 o 
  -1   7  15        2.44        0.27     33.05 o 
   0   7  15     1026.40     1024.43     40.72 o 
   1   7  15     1396.22     1447.81     48.20 o 
   2   7  15      647.29      649.24     34.38 o 
   3   7  15      579.21      623.97     40.72 o 
 -14   0  16     1196.98     1326.68    101.93 o 
 -12   0  16      659.34      599.41     68.22 o 
 -10   0  16    11118.44    10738.37    276.79 o 
  -8   0  16     1977.44     1816.99     70.04 o 
  -6   0  16     2527.17     2544.64    152.53 o 
  -4   0  16      627.45      548.20     23.76 o 
  -2   0  16    12453.21    12065.63    242.51 o 
   0   0  16       39.21       50.70     27.97 o 
   2   0  16     4955.86     5036.10    108.93 o 
   4   0  16    17136.22    17202.35    458.69 o 
   6   0  16      392.79      395.99     26.11 o 
   8   0  16     4308.38     4125.72     96.70 o 
  10   0  16      222.78      254.02     43.13 o 
  12   0  16     1506.47     1779.65     76.46 o 
 -14   1  16     2465.99     2594.14    106.80 o 
 -13   1  16     1308.19     1357.86     57.13 o 
 -12   1  16     2109.03     2272.52     69.22 o 
 -11   1  16     1452.91     1435.75     50.72 o 
 -10   1  16      109.92       64.27     20.78 o 
  -9   1  16      643.63      629.00     28.21 o 
  -8   1  16      320.04      286.38     30.36 o 
  -7   1  16      693.75      653.29     33.00 o 
  -6   1  16    12504.35    11849.20    187.53 o 
  -5   1  16       10.79       12.56     14.84 o 
  -4   1  16      133.69       99.29     15.18 o 
  -3   1  16     1206.03     1216.50     37.83 o 
  -2   1  16      234.07      285.48     15.59 o 
  -1   1  16     3832.13     3962.61     61.62 o 
   0   1  16     9244.56     9325.46    134.34 o 
   1   1  16     3433.08     3562.75     56.44 o 
   2   1  16     7949.42     8111.59    118.04 o 
   3   1  16     6642.80     6969.80    102.99 o 
   4   1  16     1757.71     1751.15     34.47 o 
   5   1  16     1541.17     1563.59     33.15 o 
   6   1  16       60.48       90.47     17.18 o 
   7   1  16      452.91      461.39     19.54 o 
   8   1  16     7870.87     7490.10    112.40 o 
   9   1  16      369.85      380.66     20.82 o 
  10   1  16      304.69      271.59     24.32 o 
  11   1  16        0.30       51.10     25.30 o 
  12   1  16     1630.06     1750.02     53.97 o 
 -14   2  16      641.83      731.12     39.69 o 
 -13   2  16      109.61      132.85     31.79 o 
 -12   2  16     1385.64     1396.47     48.83 o 
 -11   2  16      345.68      356.75     26.71 o 
 -10   2  16     1740.45     1609.15     43.52 o 
  -9   2  16      665.41      623.93     26.99 o 
  -8   2  16     3412.32     3295.52     69.93 o 
  -7   2  16     4975.90     4663.68     97.10 o 
  -6   2  16     1746.73     1720.09     40.79 o 
  -5   2  16     3331.35     3223.85     61.05 o 
  -4   2  16     1224.98     1200.05     39.61 o 
  -3   2  16     4145.28     4092.26     71.69 o 
  -2   2  16     2534.83     2527.58     49.06 o 
  -1   2  16      319.58      334.67     17.37 o 
   0   2  16     7467.17     7459.48    134.60 o 
   1   2  16      107.28      134.99     15.62 o 
   2   2  16      713.22      780.38     28.76 o 
   3   2  16       88.19      109.81     15.20 o 
   4   2  16      942.79      999.48     32.26 o 
   5   2  16     1663.63     1659.60     34.41 o 
   6   2  16     7152.02     7081.38    105.90 o 
   7   2  16     2575.87     2643.25     48.04 o 
   8   2  16      470.65      468.39     20.92 o 
   9   2  16     1364.54     1395.49     46.05 o 
  10   2  16       80.03      118.52     28.85 o 
  11   2  16     2084.11     2159.14     62.83 o 
  12   2  16      908.16     1075.85     53.04 o 
 -13   3  16        0.64        2.86     33.73 o 
 -12   3  16      233.70      256.16     32.25 o 
 -11   3  16        0.50      -43.35     28.90 o 
 -10   3  16     1009.15     1063.82     35.85 o 
  -9   3  16        4.00      -39.70     26.46 o 
  -8   3  16    10532.10     9918.39    208.14 o 
  -7   3  16      390.16      390.41     23.44 o 
  -6   3  16      433.30      377.90     24.46 o 
  -5   3  16      368.80      349.68     23.36 o 
  -4   3  16     5379.53     5232.93     89.79 o 
  -3   3  16      239.05      238.72     18.43 o 
  -2   3  16     5526.95     5727.09    117.31 o 
  -1   3  16      234.20      241.09     18.11 o 
   0   3  16     1904.66     1872.89     40.64 o 
   1   3  16      137.91      143.15     16.09 o 
   2   3  16     5295.92     5122.35     98.14 o 
   3   3  16     1024.71     1068.72     36.25 o 
   4   3  16      901.36      914.05     33.36 o 
   5   3  16        0.25       -8.55     17.23 o 
   6   3  16     1885.12     1858.73     43.61 o 
   7   3  16      177.28      174.47     22.33 o 
   8   3  16       16.49       48.79     25.19 o 
   9   3  16        0.42       28.48     27.10 o 
  10   3  16     5130.42     5335.81    122.89 o 
  11   3  16        0.72        8.82     31.35 o 
 -12   4  16     1464.92     1539.61     54.20 o 
 -11   4  16      925.90      841.55     41.10 o 
 -10   4  16      422.06      441.34     29.51 o 
  -9   4  16     1776.33     1773.12     49.08 o 
  -8   4  16     1446.93     1419.68     51.39 o 
  -7   4  16     1365.48     1354.21     40.82 o 
  -6   4  16      170.11      158.49     22.30 o 
  -5   4  16     5669.92     5527.66     96.00 o 
  -4   4  16      134.54      195.42     20.81 o 
  -3   4  16      178.64      183.05     29.32 o 
  -2   4  16     1500.97     1348.73     41.76 o 
  -1   4  16     1886.63     1863.62     49.35 o 
   0   4  16     4460.25     4537.96     90.37 o 
   1   4  16      104.56      134.43     22.58 o 
   2   4  16      766.25      818.35     32.04 o 
   3   4  16      328.65      291.61     23.50 o 
   4   4  16      307.18      297.53     25.24 o 
   5   4  16        6.01       39.36     25.80 o 
   6   4  16     3716.09     3671.34     78.10 o 
   7   4  16      180.44      178.28     36.67 o 
   8   4  16       45.06       52.02     31.85 o 
   9   4  16     1322.64     1276.72     46.07 o 
  10   4  16       96.39       99.66     36.89 o 
 -10   5  16      381.03      354.08     37.66 o 
  -9   5  16       67.67       85.51     29.41 o 
  -8   5  16      786.44      707.25     35.79 o 
  -7   5  16       17.90        8.77     26.60 o 
  -6   5  16     6225.38     6270.57    161.61 o 
  -5   5  16       92.55       88.51     26.72 o 
  -4   5  16       64.55       87.38     29.43 o 
  -3   5  16     2479.00     2441.09     62.02 o 
  -2   5  16       29.58       51.28     24.28 o 
  -1   5  16      369.83      361.44     45.04 o 
   0   5  16     4456.75     4329.90     88.26 o 
   1   5  16     2594.89     2594.24    101.18 o 
   2   5  16     1347.92     1332.62     43.18 o 
   3   5  16     1349.80     1348.16     45.10 o 
   4   5  16      150.57      186.87     31.69 o 
   5   5  16      268.19      363.72     27.61 o 
   6   5  16        5.74       22.80     29.65 o 
   7   5  16      439.13      494.81     42.70 o 
   8   5  16     1512.22     1441.89     57.82 o 
  -8   6  16      104.25      128.23     32.19 o 
  -7   6  16       43.36       34.19     30.27 o 
  -6   6  16       37.13       24.24     29.56 o 
  -5   6  16      618.62      588.83     35.32 o 
  -4   6  16       21.24       -4.59     26.45 o 
  -3   6  16     2259.22     2238.61     59.33 o 
  -2   6  16     2730.03     2737.63     66.27 o 
  -1   6  16      208.95      254.18     28.87 o 
   0   6  16      170.26      174.60     26.91 o 
   1   6  16       36.04       25.26     25.62 o 
   2   6  16      989.17     1051.72     39.75 o 
   3   6  16      121.80      109.42     37.57 o 
   4   6  16     3805.61     3748.01     81.82 o 
   5   6  16      646.88      665.47     39.61 o 
   6   6  16       86.42      127.54     33.80 o 
  -4   7  16      550.14      580.12     37.59 o 
  -3   7  16       73.45      114.31     29.19 o 
  -2   7  16      338.62      323.92     33.74 o 
  -1   7  16     1853.95     1743.01     53.53 o 
   0   7  16     2025.08     1943.64     56.11 o 
   1   7  16     1221.54     1308.02     47.96 o 
 -13   0  17     7604.93     8321.98    224.09 o 
 -11   0  17       68.30       79.28     40.31 o 
  -9   0  17     3438.70     3311.16    103.52 o 
  -7   0  17     3631.62     3443.08    105.61 o 
  -5   0  17      265.69      361.43     33.05 o 
  -3   0  17     2850.03     3020.66     69.84 o 
  -1   0  17      112.88      142.25     18.74 o 
   1   0  17     1341.73     1388.87     65.30 o 
   3   0  17      591.25      682.08     29.93 o 
   5   0  17    12504.55    12411.07    253.13 o 
   7   0  17     7042.57     6732.64    200.24 o 
   9   0  17      851.20      847.76     40.74 o 
  11   0  17     3686.47     4063.47    123.01 o 
 -14   1  17      190.40      234.80     61.16 o 
 -13   1  17      350.22      380.49     47.54 o 
 -12   1  17     2146.01     2104.20     59.27 o 
 -11   1  17       49.78       17.08     35.99 o 
 -10   1  17     1820.08     1718.58     51.96 o 
  -9   1  17     4482.67     4138.36    124.19 o 
  -8   1  17     2825.10     2595.90     56.71 o 
  -7   1  17     8983.64     8177.54    134.25 o 
  -6   1  17      585.88      586.38     23.09 o 
  -5   1  17     3644.79     3386.27     62.06 o 
  -4   1  17      105.82      116.93     16.18 o 
  -3   1  17     1117.96     1164.08     34.86 o 
  -2   1  17        0.36        6.21     13.93 o 
  -1   1  17     2942.89     3058.33     56.54 o 
   0   1  17      783.39      933.71     38.51 o 
   1   1  17    21263.18    22361.26    313.53 o 
   2   1  17      416.30      461.69     16.61 o 
   3   1  17       31.60       42.10     15.28 o 
   4   1  17     1051.74     1102.78     27.05 o 
   5   1  17      176.35      172.27     15.84 o 
   6   1  17     4460.87     4491.44     71.62 o 
   7   1  17     4526.76     4357.09     77.82 o 
   8   1  17     1978.90     1980.12     41.32 o 
   9   1  17     3766.16     3782.21     64.76 o 
  10   1  17      825.96      831.92     31.19 o 
  11   1  17      340.47      363.36     29.37 o 
  12   1  17      440.29      477.86     41.77 o 
 -13   2  17      649.29      694.89     47.62 o 
 -12   2  17      354.53      361.63     33.52 o 
 -11   2  17     3874.69     4102.23     78.92 o 
 -10   2  17       67.32       54.40     23.12 o 
  -9   2  17      220.45      167.98     22.87 o 
  -8   2  17     1025.87      885.54     31.88 o 
  -7   2  17      990.18      903.65     34.54 o 
  -6   2  17       29.84       45.24     23.86 o 
  -5   2  17     4333.82     4489.11     79.47 o 
  -4   2  17     1950.66     2045.29     54.32 o 
  -3   2  17      745.06      814.79     27.06 o 
  -2   2  17     4112.79     4134.49     72.91 o 
  -1   2  17       15.26       32.08     15.25 o 
   0   2  17      856.27      895.93     27.66 o 
   1   2  17      228.66      249.62     17.91 o 
   2   2  17     1540.75     1632.94     37.55 o 
   3   2  17     4184.75     4056.55     71.50 o 
   4   2  17     1355.73     1333.12     36.21 o 
   5   2  17      249.10      288.09     18.35 o 
   6   2  17       37.12       36.13     15.65 o 
   7   2  17       96.91      148.19     20.83 o 
   8   2  17       23.33       32.18     21.18 o 
   9   2  17     1145.68     1194.15     43.84 o 
  10   2  17      390.65      493.23     63.15 o 
  11   2  17      251.43      323.77     40.82 o 
 -13   3  17       33.28       56.60     32.22 o 
 -12   3  17      623.19      636.72     48.20 o 
 -11   3  17      167.26      159.05     43.46 o 
 -10   3  17      119.26       90.63     23.91 o 
  -9   3  17     2209.76     2000.16     49.22 o 
  -8   3  17       21.42       32.95     22.19 o 
  -7   3  17     7215.56     6874.45    116.97 o 
  -6   3  17      173.80      141.05     21.87 o 
  -5   3  17      138.01      170.77     21.07 o 
  -4   3  17      149.52      139.91     19.70 o 
  -3   3  17     4336.39     4476.42     82.73 o 
  -2   3  17        3.24        6.85     18.09 o 
  -1   3  17    17821.42    18469.27    517.26 o 
   0   3  17       58.95       80.05     16.43 o 
   1   3  17       26.40       37.58     21.73 o 
   2   3  17      130.38      140.51     20.83 o 
   3   3  17     3128.77     3024.69     66.22 o 
   4   3  17      101.26       95.63     21.73 o 
   5   3  17      165.10      161.03     23.35 o 
   6   3  17      927.26      918.62     34.48 o 
   7   3  17     2500.75     2481.78     60.13 o 
   8   3  17       16.50       32.27     26.89 o 
   9   3  17     1301.89     1286.25     46.41 o 
  10   3  17        0.61       31.65     29.84 o 
 -11   4  17     2753.09     2756.85     99.37 o 
 -10   4  17       34.99       48.88     31.00 o 
  -9   4  17       25.21       13.85     25.05 o 
  -8   4  17       25.50       44.84     24.62 o 
  -7   4  17     1900.45     1834.31     51.55 o 
  -6   4  17     3332.56     3239.23     65.65 o 
  -5   4  17     1314.91     1416.35     39.55 o 
  -4   4  17     1926.88     1861.34     50.48 o 
  -3   4  17     1037.07     1031.37     36.34 o 
  -2   4  17     1447.99     1558.60     46.44 o 
  -1   4  17      304.84      305.08     24.50 o 
   0   4  17     3255.28     3081.05     68.54 o 
   1   4  17      291.76      290.22     25.59 o 
   2   4  17      251.20      258.12     25.45 o 
   3   4  17     3604.83     3594.11     77.10 o 
   4   4  17       24.77       15.32     22.76 o 
   5   4  17       46.58       87.38     23.75 o 
   6   4  17      107.56       87.82     25.70 o 
   7   4  17      877.05      937.61     37.18 o 
   8   4  17      353.73      319.06     35.74 o 
   9   4  17      681.11      697.64     43.72 o 
 -10   5  17     2011.07     1973.33    110.02 o 
  -9   5  17     1436.22     1508.32     82.24 o 
  -8   5  17     1805.55     1783.67     55.46 o 
  -7   5  17      425.84      418.46     32.26 o 
  -6   5  17      401.64      422.96     30.43 o 
  -5   5  17     1855.65     1804.56     53.09 o 
  -4   5  17      363.44      389.67     30.75 o 
  -3   5  17      661.97      699.55     32.98 o 
  -2   5  17        7.82       18.46     24.88 o 
  -1   5  17      254.24      274.28     27.61 o 
   0   5  17      675.58      694.60     32.53 o 
   1   5  17     3768.26     3781.11     89.86 o 
   2   5  17      363.28      316.16     27.76 o 
   3   5  17        0.33       21.85     24.15 o 
   4   5  17      693.67      700.56     33.15 o 
   5   5  17       47.50       60.54     35.08 o 
   6   5  17      509.28      543.35     33.22 o 
   7   5  17      789.66      825.81     51.97 o 
   8   5  17      734.12      797.02     59.60 o 
  -7   6  17      533.89      580.83     49.57 o 
  -6   6  17        7.84      -32.34     29.13 o 
  -5   6  17      514.96      395.22     33.45 o 
  -4   6  17       65.96       97.88     30.10 o 
  -3   6  17     1929.21     2052.11     58.86 o 
  -2   6  17        6.67       36.43     27.39 o 
  -1   6  17      486.85      516.45     33.22 o 
   0   6  17      276.86      277.15     28.82 o 
   1   6  17       98.58      133.00     27.62 o 
   2   6  17      143.82      135.89     30.00 o 
   3   6  17      173.30      167.29     28.03 o 
   4   6  17      396.60      406.78     32.18 o 
   5   6  17     3708.02     3690.31     82.29 o 
 -12   0  18     2589.66     2612.88     96.81 o 
 -10   0  18      396.41      362.27     55.67 o 
  -8   0  18      769.30      549.33     42.05 o 
  -6   0  18    11204.45    10465.16    267.65 o 
  -4   0  18        6.31       26.75     30.58 o 
  -2   0  18     6903.03     7056.90    184.63 o 
   0   0  18      286.39      331.67     44.91 o 
   2   0  18     2469.57     2636.99    102.92 o 
   4   0  18     2604.50     2576.78     92.83 o 
   6   0  18      378.74      358.22     43.40 o 
   8   0  18     5115.19     5041.02    115.64 o 
  10   0  18      217.63      234.29     38.78 o 
 -13   1  18        0.57      -44.09     37.92 o 
 -12   1  18      211.25      218.86     31.92 o 
 -11   1  18      523.99      487.50     33.03 o 
 -10   1  18     4436.42     4048.46     87.97 o 
  -9   1  18     1012.31      926.44     42.90 o 
  -8   1  18     1876.65     1892.07     54.08 o 
  -7   1  18     1066.09     1041.12     61.29 o 
  -6   1  18     1103.35      926.75     44.53 o 
  -5   1  18     3024.18     2876.50     56.22 o 
  -4   1  18     2288.99     2157.32     67.45 o 
  -3   1  18     2091.24     2080.16     48.29 o 
  -2   1  18     8710.74     8928.79    144.06 o 
  -1   1  18     1395.06     1439.97     35.03 o 
   0   1  18      223.71      240.86     17.26 o 
   1   1  18     1871.25     2178.98     49.32 o 
   2   1  18     1397.48     1406.13     30.48 o 
   3   1  18      132.13      168.24     15.51 o 
   4   1  18    11979.55    11821.64    170.35 o 
   5   1  18       81.49       75.87     15.90 o 
   6   1  18      455.48      455.93     21.62 o 
   7   1  18      508.56      490.30     21.37 o 
   8   1  18      942.32     1030.77     33.85 o 
   9   1  18     1876.52     1882.78     42.85 o 
  10   1  18      254.97      222.20     25.03 o 
  11   1  18     1188.46     1407.04    109.69 o 
 -13   2  18     1939.79     1964.32    104.46 o 
 -12   2  18      967.99      979.94     52.85 o 
 -11   2  18      967.60      954.61     53.53 o 
 -10   2  18      682.59      661.71     30.57 o 
  -9   2  18      576.85      579.20     43.54 o 
  -8   2  18     1871.39     1803.81     45.51 o 
  -7   2  18       42.99       19.03     19.61 o 
  -6   2  18      244.59      236.17     21.65 o 
  -5   2  18      287.87      266.86     21.15 o 
  -4   2  18    10426.16    10273.29    165.41 o 
  -3   2  18       55.69       57.18     17.62 o 
  -2   2  18       78.34       97.47     17.00 o 
  -1   2  18      490.41      491.52     21.55 o 
   0   2  18       10.33        8.49     16.08 o 
   1   2  18     3542.67     3663.89     66.92 o 
   2   2  18     2225.26     2368.77     48.70 o 
   3   2  18     3403.36     3471.64     77.19 o 
   4   2  18     4307.33     4292.44     76.08 o 
   5   2  18     3742.08     3633.24     67.01 o 
   6   2  18      447.95      459.03     27.77 o 
   7   2  18     1625.31     1529.66     42.22 o 
   8   2  18      400.97      420.41     25.73 o 
   9   2  18      166.28      184.29     29.14 o 
  10   2  18     4270.64     4409.51    147.81 o 
 -12   3  18     1845.65     1716.37     76.96 o 
 -11   3  18       32.60       11.22     32.14 o 
 -10   3  18       50.17       40.04     24.22 o 
  -9   3  18        0.08        8.52     23.47 o 
  -8   3  18     4341.33     4255.48    104.97 o 
  -7   3  18      639.20      561.93     28.58 o 
  -6   3  18       94.06       77.62     23.91 o 
  -5   3  18        8.75       14.02     20.02 o 
  -4   3  18     5172.13     5196.53     91.00 o 
  -3   3  18       61.05       73.87     18.92 o 
  -2   3  18      353.89      379.07     22.10 o 
  -1   3  18      129.35      127.40     18.67 o 
   0   3  18     8068.69     7963.63    146.52 o 
   1   3  18      823.86      758.48     30.41 o 
   2   3  18     5453.70     5231.08    102.54 o 
   3   3  18      184.84      194.97     23.92 o 
   4   3  18        8.44       -3.97     22.62 o 
   5   3  18      438.98      407.59     34.14 o 
   6   3  18     6784.42     6932.86    131.81 o 
   7   3  18       86.87       68.81     24.91 o 
   8   3  18      270.83      323.98     38.59 o 
   9   3  18       32.38       45.13     31.15 o 
  10   3  18        8.13       -1.15     34.03 o 
 -11   4  18     1080.82     1111.28     52.97 o 
 -10   4  18      338.97      344.38     64.06 o 
  -9   4  18      561.39      522.89     43.68 o 
  -8   4  18      700.83      762.50     42.53 o 
  -7   4  18     1393.46     1297.36     40.09 o 
  -6   4  18      382.87      425.05     30.43 o 
  -5   4  18        2.60       -9.07     24.99 o 
  -4   4  18     8907.19     8917.37    189.09 o 
  -3   4  18      369.93      351.04     28.47 o 
  -2   4  18        8.93       -9.82     23.95 o 
  -1   4  18     1218.92     1206.53     41.41 o 
   0   4  18      160.27      168.29     23.85 o 
   1   4  18     1751.79     1724.52     98.10 o 
   2   4  18     1543.19     1510.66     46.71 o 
   3   4  18     2513.61     2425.69     61.08 o 
   4   4  18     2232.93     2088.62     55.40 o 
   5   4  18      472.24      489.45     29.84 o 
   6   4  18      113.90      152.91     26.55 o 
   7   4  18      373.16      423.43     37.40 o 
   8   4  18      527.19      485.39     39.09 o 
  -9   5  18      129.40      151.81     32.42 o 
  -8   5  18      757.16      806.93     40.57 o 
  -7   5  18     2793.25     2810.80    111.36 o 
  -6   5  18       69.54       82.47     29.95 o 
  -5   5  18     1857.49     1857.17     55.36 o 
  -4   5  18      779.68      762.91     36.52 o 
  -3   5  18     2043.17     2029.52     57.09 o 
  -2   5  18     5112.75     5103.09    103.95 o 
  -1   5  18     1513.24     1485.06     48.40 o 
   0   5  18      850.00      829.28     34.93 o 
   1   5  18       95.75      142.02     26.22 o 
   2   5  18      600.04      620.37     34.11 o 
   3   5  18       67.50      106.00     26.09 o 
   4   5  18     1371.67     1346.47     46.09 o 
   5   5  18      891.68      831.95     37.57 o 
   6   5  18      789.69      710.80     35.11 o 
   7   5  18      119.43      149.67     50.84 o 
  -6   6  18     4734.55     4968.64    193.71 o 
  -5   6  18      226.22      217.31     38.48 o 
  -4   6  18        3.27      -36.37     33.27 o 
  -3   6  18       67.16       12.40     30.15 o 
  -2   6  18     1791.95     1846.49     55.59 o 
  -1   6  18       33.33       53.02     38.03 o 
   0   6  18      652.21      708.49     35.90 o 
   1   6  18       74.76      103.84     29.59 o 
   2   6  18      913.64      890.84     39.78 o 
   3   6  18      103.34       73.09     29.30 o 
 -13   0  19     4835.06     4993.04    152.26 o 
 -11   0  19       13.10      -28.47     40.90 o 
  -9   0  19     1561.91     1512.15     94.09 o 
  -7   0  19       18.49      -10.59     33.65 o 
  -5   0  19     6514.36     6380.84    174.00 o 
  -3   0  19     1523.52     1444.57     61.98 o 
  -1   0  19     1170.38     1038.40    116.05 o 
   1   0  19    14467.80    15042.62    301.68 o 
   3   0  19        0.15        4.60     20.84 o 
   5   0  19      501.10      512.25     43.01 o 
   7   0  19     1879.82     1888.13     67.63 o 
   9   0  19     4874.10     5108.15    142.41 o 
 -13   1  19      218.52      189.94     44.12 o 
 -12   1  19       39.93       34.53     30.78 o 
 -11   1  19      299.93      164.33     29.57 o 
 -10   1  19       39.30       33.92     29.22 o 
  -9   1  19     4016.64     3529.12     79.93 o 
  -8   1  19      591.95      504.38     40.97 o 
  -7   1  19      589.64      564.95     31.04 o 
  -6   1  19      821.86      777.77     33.48 o 
  -5   1  19     2566.56     2386.20     58.45 o 
  -4   1  19     2769.65     2697.96     62.90 o 
  -3   1  19    11409.76    10981.93    232.69 o 
  -2   1  19     4170.27     4165.42     74.05 o 
  -1   1  19     5951.22     5983.49    100.91 o 
   0   1  19     3798.58     3867.87     69.97 o 
   1   1  19        4.15       13.60     16.81 o 
   2   1  19     1536.13     1503.15     37.33 o 
   3   1  19     1018.09      972.73     34.30 o 
   4   1  19      984.37     1122.21     29.73 o 
   5   1  19     4679.31     4742.64     83.55 o 
   6   1  19       69.60       56.14     17.22 o 
   7   1  19      337.22      320.34     20.76 o 
   8   1  19      285.12      288.45     21.58 o 
   9   1  19      276.71      276.29     22.73 o 
  10   1  19       41.32       61.52     28.78 o 
 -12   2  19      388.61      443.76     74.66 o 
 -11   2  19      278.13      233.95     40.60 o 
 -10   2  19     1350.83     1257.02     47.14 o 
  -9   2  19      611.37      605.42     34.93 o 
  -8   2  19     1474.18     1414.31     56.75 o 
  -7   2  19     2568.90     2516.99     57.56 o 
  -6   2  19     2910.08     2740.09     64.37 o 
  -5   2  19      284.88      258.61     21.55 o 
  -4   2  19     1137.29     1089.35     32.99 o 
  -3   2  19      770.45      818.47     32.79 o 
  -2   2  19      202.70      228.71     19.32 o 
  -1   2  19     2644.30     2713.55     53.91 o 
   0   2  19      236.74      262.88     20.13 o 
   1   2  19      897.30      984.45     31.80 o 
   2   2  19     1341.19     1374.80     37.06 o 
   3   2  19     3405.40     3461.10     64.89 o 
   4   2  19     1852.99     1809.94     42.63 o 
   5   2  19      352.30      337.57     25.69 o 
   6   2  19      395.25      434.87     28.61 o 
   7   2  19     1170.11     1280.13     42.93 o 
   8   2  19     1181.91     1347.32     88.50 o 
   9   2  19     1903.70     1932.72     64.70 o 
  10   2  19      365.01      379.79     34.20 o 
 -11   3  19     5763.96     5409.63    249.89 o 
 -10   3  19      184.84      173.27     27.34 o 
  -9   3  19        3.26      -21.12     24.07 o 
  -8   3  19      311.23      314.64     30.32 o 
  -7   3  19     2453.30     2457.40     65.09 o 
  -6   3  19       23.53       12.95     21.85 o 
  -5   3  19     7763.76     7747.96    130.00 o 
  -4   3  19      176.76      191.14     22.39 o 
  -3   3  19     5610.18     5836.93    111.95 o 
  -2   3  19       45.08       56.19     19.26 o 
  -1   3  19     4269.79     4218.12     86.17 o 
   0   3  19      230.47      207.38     25.46 o 
   1   3  19      153.52      170.23     30.56 o 
   2   3  19       65.00       71.35     24.14 o 
   3   3  19     6508.92     6548.49    124.11 o 
   4   3  19       50.49       35.53     23.52 o 
   5   3  19      878.59      889.33     41.42 o 
   6   3  19      153.10      170.42     33.12 o 
   7   3  19     6311.33     6284.20    122.16 o 
   8   3  19      103.93       91.06     32.32 o 
   9   3  19     3646.84     3754.83     99.56 o 
 -10   4  19     1273.83     1187.84     58.72 o 
  -9   4  19      287.71      289.99     30.89 o 
  -8   4  19     1395.33     1329.51     44.16 o 
  -7   4  19     3052.86     3145.20     74.57 o 
  -6   4  19      542.85      581.21     41.87 o 
  -5   4  19      462.18      424.39     31.65 o 
  -4   4  19      517.24      516.42     31.20 o 
  -3   4  19      380.88      367.02     29.89 o 
  -2   4  19      380.79      395.58     29.74 o 
  -1   4  19     2553.73     2580.45     62.36 o 
   0   4  19      575.13      590.10     31.02 o 
   1   4  19      290.08      302.87     27.35 o 
   2   4  19      187.77      247.10     27.74 o 
   3   4  19     2893.50     2789.54     66.25 o 
   4   4  19     1504.00     1543.91     49.34 o 
   5   4  19      396.58      355.16     30.33 o 
   6   4  19     3998.97     3998.16     87.51 o 
   7   4  19     1044.29     1031.92     48.17 o 
  -8   5  19        2.13       31.83     31.93 o 
  -7   5  19       93.22       67.01     29.93 o 
  -6   5  19      671.79      718.62     49.68 o 
  -5   5  19      926.02      875.72     38.05 o 
  -4   5  19      309.74      309.98     30.11 o 
  -3   5  19     5197.00     4985.41    113.67 o 
  -2   5  19     1844.99     1906.94     56.85 o 
  -1   5  19     1599.67     1568.95     62.02 o 
   0   5  19      742.83      823.25     36.86 o 
   1   5  19      526.28      583.46     34.14 o 
   2   5  19     1585.94     1533.50     51.26 o 
   3   5  19     1060.97     1150.03     44.08 o 
   4   5  19      802.25      827.55     37.05 o 
   5   5  19     6236.84     5875.23    117.46 o 
  -4   6  19        3.92      -38.33     30.45 o 
  -3   6  19      238.51      316.84     32.92 o 
  -2   6  19       19.59        9.26     29.13 o 
  -1   6  19      195.74      185.72     31.94 o 
   0   6  19       60.23       68.29     33.27 o 
   1   6  19     4613.59     4743.56    100.72 o 
 -12   0  20      370.06      319.15     51.28 o 
 -10   0  20     5765.58     5477.62    159.40 o 
  -8   0  20      170.92      177.20     40.58 o 
  -6   0  20     4716.65     4178.38    125.68 o 
  -4   0  20      440.06      359.57     40.46 o 
  -2   0  20     5691.45     5483.25    150.25 o 
   0   0  20       28.16       82.88     29.69 o 
   2   0  20    17800.33    17568.97    435.23 o 
   4   0  20     1373.53     1542.16     57.83 o 
   6   0  20        6.14      -11.76     26.61 o 
   8   0  20     3162.67     3262.23    134.08 o 
 -12   1  20     2520.02     2331.25     67.29 o 
 -11   1  20     1311.93     1158.25     47.13 o 
 -10   1  20     1685.22     1492.08     58.62 o 
  -9   1  20      708.52      625.93     36.80 o 
  -8   1  20      605.43      550.97     33.81 o 
  -7   1  20      382.49      347.32     29.50 o 
  -6   1  20     5225.58     4968.14    101.47 o 
  -5   1  20      229.33      212.09     27.42 o 
  -4   1  20      148.55      194.87     25.40 o 
  -3   1  20      554.76      582.86     39.80 o 
  -2   1  20     7732.55     7541.83    141.90 o 
  -1   1  20      907.12      978.09     29.98 o 
   0   1  20     2039.19     2081.58     45.70 o 
   1   1  20     2476.49     2670.58     54.01 o 
   2   1  20     1795.73     1897.11     44.40 o 
   3   1  20      432.00      444.81     23.17 o 
   4   1  20      102.00      107.90     19.81 o 
   5   1  20     1099.60     1148.61     35.04 o 
   6   1  20     1604.62     1753.68     43.68 o 
   7   1  20     1306.85     1363.44     39.86 o 
   8   1  20      981.70     1003.01     36.32 o 
   9   1  20      145.95      173.43     36.94 o 
 -11   2  20      313.19      268.98     33.88 o 
 -10   2  20      241.34      252.67     40.52 o 
  -9   2  20     1000.48      931.09     41.79 o 
  -8   2  20     2124.53     2028.64     79.90 o 
  -7   2  20     2426.20     2026.87     58.06 o 
  -6   2  20     1908.86     1706.64     61.74 o 
  -5   2  20     1545.51     1587.77     43.22 o 
  -4   2  20       34.78        9.93     23.26 o 
  -3   2  20     2355.40     2348.39     51.08 o 
  -2   2  20      414.34      409.53     22.89 o 
  -1   2  20     2695.01     2655.26     81.36 o 
   0   2  20     4449.16     4404.82     78.97 o 
   1   2  20        7.98       23.48     18.82 o 
   2   2  20     1104.46     1158.90     38.73 o 
   3   2  20        0.22      -23.93     18.78 o 
   4   2  20     2503.28     2533.90     61.40 o 
   5   2  20       84.45      106.99     25.22 o 
   6   2  20     3401.35     3424.63     76.30 o 
   7   2  20      800.06      803.00     35.20 o 
   8   2  20      296.59      381.25     44.82 o 
   9   2  20      334.12      341.02     44.90 o 
 -10   3  20     4993.33     4514.51    129.24 o 
  -9   3  20        1.03      -44.23     29.49 o 
  -8   3  20     1876.48     1943.10     57.97 o 
  -7   3  20      116.49       83.98     24.61 o 
  -6   3  20        5.45       22.34     27.25 o 
  -5   3  20      259.87      253.45     24.69 o 
  -4   3  20     9330.82     9364.03    154.04 o 
  -3   3  20       38.13       29.07     20.87 o 
  -2   3  20       79.65       89.73     23.86 o 
  -1   3  20       60.79       47.35     23.09 o 
   0   3  20      176.74      199.54     24.67 o 
   1   3  20      381.18      372.74     27.12 o 
   2   3  20     4887.60     4948.37    100.09 o 
   3   3  20     1007.38      958.71     38.86 o 
   4   3  20     1546.83     1598.85     53.64 o 
   5   3  20        0.04      -16.16     25.28 o 
   6   3  20      492.40      440.00     32.63 o 
   7   3  20        4.74       21.93     26.90 o 
   8   3  20      189.91      244.12     34.41 o 
  -9   4  20      295.85      304.22     31.68 o 
  -8   4  20     1811.09     1980.71     65.64 o 
  -7   4  20      881.95      992.09     54.10 o 
  -6   4  20      468.52      494.40     33.95 o 
  -5   4  20     1247.38     1316.09     45.67 o 
  -4   4  20      409.85      425.97     31.56 o 
  -3   4  20      767.70      817.25     67.00 o 
  -2   4  20      267.63      272.46     27.35 o 
  -1   4  20       33.61       38.64     26.17 o 
   0   4  20     1836.19     1790.39     52.61 o 
   1   4  20      541.19      548.57     31.89 o 
   2   4  20      257.88      274.75     28.96 o 
   3   4  20       33.54      -23.73     25.43 o 
   4   4  20      922.60      849.80     36.47 o 
   5   4  20        8.05       37.51     28.03 o 
   6   4  20     1741.95     1871.30     61.34 o 
  -7   5  20       19.45       20.72     32.57 o 
  -6   5  20     2437.78     2571.25     67.84 o 
  -5   5  20      100.84       79.04     31.44 o 
  -4   5  20      565.31      554.60     35.58 o 
  -3   5  20      850.53      876.02     64.74 o 
  -2   5  20     1583.53     1700.40     54.54 o 
  -1   5  20      518.11      525.80     34.83 o 
   0   5  20      675.20      692.63     35.78 o 
   1   5  20       71.55      107.08     36.67 o 
   2   5  20     1622.44     1738.33     54.71 o 
   3   5  20     1902.50     1948.12     68.58 o 
   4   5  20      855.36      823.39     55.88 o 
 -11   0  21       73.00       65.90     92.52 o 
  -9   0  21     7436.40     6548.86    384.21 o 
  -7   0  21      873.39      768.31     52.35 o 
  -5   0  21     1225.37     1262.03     65.40 o 
  -3   0  21     5831.42     5626.31    157.45 o 
  -1   0  21     2732.32     2856.50     93.15 o 
   1   0  21      407.88      418.11     39.87 o 
   3   0  21       39.95       55.39     33.89 o 
   5   0  21     7731.67     8614.62    225.09 o 
   7   0  21        6.84       28.26     27.18 o 
 -11   1  21      518.33      539.26     45.27 o 
 -10   1  21     1435.21     1335.79     63.15 o 
  -9   1  21       51.99       52.30     30.12 o 
  -8   1  21     1518.75     1483.57     49.43 o 
  -7   1  21      825.07      759.01     36.71 o 
  -6   1  21     1995.42     1989.75     56.43 o 
  -5   1  21     4959.31     4868.41     99.66 o 
  -4   1  21     1025.42      960.21     51.38 o 
  -3   1  21      269.71      298.81     27.22 o 
  -2   1  21      455.60      455.08     34.05 o 
  -1   1  21      398.15      425.26     28.64 o 
   0   1  21       40.12       87.38     24.03 o 
   1   1  21     6226.02     6168.08    139.66 o 
   2   1  21      153.30      135.65     19.97 o 
   3   1  21     1322.64     1333.37     38.27 o 
   4   1  21     2850.95     3054.78     61.74 o 
   5   1  21      293.42      300.81     24.06 o 
   6   1  21     1116.76     1142.30     36.33 o 
   7   1  21      280.84      292.74     28.65 o 
   8   1  21     1121.29     1179.19     44.35 o 
 -10   2  21      100.93       86.59     33.84 o 
  -9   2  21      506.59      458.24     35.61 o 
  -8   2  21       67.49       40.43     31.16 o 
  -7   2  21     1601.20     1520.02     50.96 o 
  -6   2  21      621.43      595.82     34.45 o 
  -5   2  21      491.32      517.37     40.74 o 
  -4   2  21     1365.07     1393.63     48.95 o 
  -3   2  21     1116.89      972.82     37.84 o 
  -2   2  21     1179.55     1312.28     38.64 o 
  -1   2  21     1650.55     1679.30     41.86 o 
   0   2  21     1568.25     1695.08     43.28 o 
   1   2  21      968.04      984.22     32.12 o 
   2   2  21     2313.84     2376.80     59.19 o 
   3   2  21     1820.50     2026.12     55.20 o 
   4   2  21     1039.94     1102.67     40.41 o 
   5   2  21      746.54      816.50     35.16 o 
   6   2  21        1.59       54.27     26.97 o 
   7   2  21     2898.18     2937.65     69.65 o 
   8   2  21       29.28       28.64     33.36 o 
  -9   3  21       32.99       38.59     31.34 o 
  -8   3  21        8.31       -3.16     31.26 o 
  -7   3  21     3771.13     3703.34     86.86 o 
  -6   3  21      473.03      503.77     36.19 o 
  -5   3  21       46.28       89.21     23.91 o 
  -4   3  21       81.24       93.40     23.19 o 
  -3   3  21     2863.84     3059.64     71.44 o 
  -2   3  21      362.07      328.92     28.84 o 
  -1   3  21     6986.54     7140.64    136.19 o 
   0   3  21       52.65       37.01     25.25 o 
   1   3  21       64.80       40.75     24.84 o 
   2   3  21      146.76      153.20     27.16 o 
   3   3  21     2749.44     2819.13     68.38 o 
   4   3  21     1060.42     1049.19     40.48 o 
   5   3  21      396.07      393.88     33.05 o 
   6   3  21      199.80      207.08     48.21 o 
   7   3  21      340.49      386.70     32.65 o 
  -8   4  21      363.52      359.41     34.49 o 
  -7   4  21     1450.08     1460.56     49.31 o 
  -6   4  21      429.29      483.31     58.62 o 
  -5   4  21      633.52      667.46     36.02 o 
  -4   4  21     1167.15     1105.83     42.49 o 
  -3   4  21      132.29      127.45     29.76 o 
  -2   4  21     1090.03     1046.02     39.88 o 
  -1   4  21     1049.78     1114.63     50.48 o 
   0   4  21      964.58     1002.43     40.74 o 
   1   4  21     1178.65     1164.61     42.86 o 
   2   4  21     1551.17     1499.99     50.32 o 
   3   4  21      780.27      847.16     37.32 o 
   4   4  21      525.10      521.18     34.12 o 
   5   4  21      481.48      524.59     35.29 o 
  -5   5  21     2683.87     2865.41     83.47 o 
  -4   5  21      501.12      546.72     36.82 o 
  -3   5  21      216.98      196.18     32.44 o 
  -2   5  21        5.93       24.92     33.27 o 
  -1   5  21        0.31       12.81     29.58 o 
   0   5  21       10.24       -8.39     28.93 o 
   1   5  21     3204.40     3148.70     76.16 o 
   2   5  21      347.21      319.64     36.22 o 
 -10   0  22       15.86      -31.56     46.06 o 
  -8   0  22     2252.24     2159.44     87.71 o 
  -6   0  22     4706.73     4624.13    139.00 o 
  -4   0  22       29.17       47.51     37.51 o 
  -2   0  22     2213.59     2317.53     83.14 o 
   0   0  22     1373.66     1401.08     65.97 o 
   2   0  22      164.40      250.77     63.51 o 
   4   0  22     1618.57     1781.32     72.57 o 
   6   0  22     2062.18     2133.30     81.85 o 
 -10   1  22     1842.94     1692.38     72.66 o 
  -9   1  22      759.05      710.42     39.63 o 
  -8   1  22      773.30      685.88     38.46 o 
  -7   1  22     1794.60     1773.55     57.69 o 
  -6   1  22     4032.85     3884.92     87.08 o 
  -5   1  22     1583.80     1502.74     50.28 o 
  -4   1  22      265.16      292.54     30.68 o 
  -3   1  22     1592.72     1560.47     49.58 o 
  -2   1  22     2273.28     2374.96     60.91 o 
  -1   1  22      625.87      766.87     62.84 o 
   0   1  22     2443.75     2450.46     62.99 o 
   1   1  22      559.92      678.65     33.31 o 
   2   1  22     3488.88     3699.52     85.51 o 
   3   1  22       36.44       41.08     26.12 o 
   4   1  22      719.39      831.04     30.91 o 
   5   1  22      322.29      350.27     25.63 o 
   6   1  22      357.42      364.17     30.09 o 
   7   1  22      774.94      820.32     37.04 o 
  -9   2  22     1302.75     1055.25     45.16 o 
  -8   2  22      139.81      164.26     35.87 o 
  -7   2  22      643.39      607.41     36.94 o 
  -6   2  22        5.36       16.35     29.43 o 
  -5   2  22        2.41        3.65     32.97 o 
  -4   2  22     3518.61     3546.47     93.09 o 
  -3   2  22      211.14      240.27     29.64 o 
  -2   2  22       39.20       32.10     25.80 o 
  -1   2  22     1475.14     1552.98     49.45 o 
   0   2  22       92.69      134.46     21.74 o 
   1   2  22     1556.04     1707.14     50.09 o 
   2   2  22     1603.71     1724.03     50.11 o 
   3   2  22     1356.56     1553.26     49.69 o 
   4   2  22     2073.87     2253.96     59.60 o 
   5   2  22     1061.63     1040.16     40.96 o 
   6   2  22      490.75      518.35     32.75 o 
   7   2  22      762.95      881.80     39.65 o 
  -8   3  22     4238.76     4004.19     92.46 o 
  -7   3  22       88.67       49.56     40.42 o 
  -6   3  22      777.49      759.48     40.07 o 
  -5   3  22       12.36       -8.66     29.60 o 
  -4   3  22       46.83       51.68     34.70 o 
  -3   3  22        8.18       11.16     25.76 o 
  -2   3  22       86.27      120.18     26.96 o 
  -1   3  22      671.70      654.95     40.97 o 
   0   3  22     8766.62     8988.11    192.40 o 
   1   3  22      194.10      191.33     28.51 o 
   2   3  22        8.39       -4.35     26.52 o 
   3   3  22       88.91      114.00     29.15 o 
   4   3  22     1475.83     1677.86     53.84 o 
   5   3  22       25.82       21.70     29.04 o 
  -6   4  22        3.49      -27.36     29.70 o 
  -5   4  22       52.47       -6.91     36.89 o 
  -4   4  22     1674.81     1827.00     65.00 o 
  -3   4  22      166.53      177.16     31.72 o 
  -2   4  22        6.96        6.54     28.87 o 
  -1   4  22      819.92      908.40     39.94 o 
   0   4  22      239.03      263.59     31.71 o 
   1   4  22     2101.29     2054.96     58.78 o 
   2   4  22     1485.36     1547.72     91.67 o 
   3   4  22     1257.58     1192.41     44.57 o 
  -9   0  23       81.22       38.24     48.43 o 
  -7   0  23      330.90      366.75     51.24 o 
  -5   0  23     6931.37     6742.15    187.24 o 
  -3   0  23     1202.44     1105.57     58.21 o 
  -1   0  23      571.90      629.27     68.22 o 
   1   0  23     6596.17     7045.57    242.28 o 
   3   0  23       65.01       77.83     38.76 o 
   5   0  23     2747.88     2810.93     97.91 o 
  -9   1  23     4816.69     4580.90    164.10 o 
  -8   1  23       33.63       66.70     32.61 o 
  -7   1  23       32.67       61.25     30.35 o 
  -6   1  23      194.69      147.53     31.21 o 
  -5   1  23       29.98       13.87     28.92 o 
  -4   1  23     1038.31     1020.02     40.43 o 
  -3   1  23     1240.45     1398.18     48.41 o 
  -2   1  23     1974.07     2116.06     59.91 o 
  -1   1  23     1941.40     2057.34     57.32 o 
   0   1  23      972.01     1123.80     47.17 o 
   1   1  23       14.17       29.22     26.74 o 
   2   1  23      961.71     1017.76     39.35 o 
   3   1  23       47.64       -1.69     27.12 o 
   4   1  23      338.29      387.04     32.14 o 
   5   1  23     3667.16     3678.97    119.76 o 
   6   1  23      316.59      332.00     40.78 o 
  -8   2  23      456.91      447.27     38.06 o 
  -7   2  23     1946.49     1965.06    101.60 o 
  -6   2  23      650.45      650.22     38.25 o 
  -5   2  23      947.21      947.01     40.86 o 
  -4   2  23       99.89      197.18     34.95 o 
  -3   2  23     1186.14     1251.26     46.53 o 
  -2   2  23      379.36      361.33     32.70 o 
  -1   2  23     2403.31     2389.48     63.44 o 
   0   2  23       71.47      112.00     40.44 o 
   1   2  23      141.14      209.85     36.15 o 
   2   2  23      570.09      605.45     42.31 o 
   3   2  23     4331.54     4435.48    111.82 o 
   4   2  23      416.61      436.99     32.23 o 
   5   2  23       92.25       92.08     28.68 o 
  -7   3  23     3365.50     3262.20    143.96 o 
  -6   3  23      164.13      266.04     42.21 o 
  -5   3  23     1152.89     1201.70     89.93 o 
  -4   3  23       83.82       48.80     36.49 o 
  -3   3  23       75.20      105.25     39.16 o 
  -2   3  23       28.81       62.67     35.56 o 
  -1   3  23     2751.34     2757.48     82.59 o 
   0   3  23      223.02      190.34     29.43 o 
   1   3  23      710.16      767.70     45.52 o 
   2   3  23        5.78       -3.27     32.59 o 
   3   3  23     2129.86     2160.34     61.37 o 
   4   3  23       10.85       27.29     29.59 o 
  -4   4  23     1393.11     1365.37     61.97 o 
  -3   4  23     1467.95     1485.12     52.31 o 
  -2   4  23       70.86       10.19     29.43 o 
  -1   4  23     1216.30     1319.26     48.45 o 
   0   4  23       10.80      -18.54     29.70 o 
   1   4  23      250.48      225.63     50.93 o 
  -8   0  24     1146.34     1140.64     76.84 o 
  -6   0  24     1968.06     1917.52     86.15 o 
  -4   0  24      346.40      343.21     47.04 o 
  -2   0  24     1363.37     1328.12     89.39 o 
   0   0  24       11.59       69.85     40.98 o 
   2   0  24     6805.54     7439.85    201.82 o 
   4   0  24     2538.79     2636.29     94.23 o 
  -8   1  24      882.32      917.41     45.58 o 
  -7   1  24      118.09      139.16     33.91 o 
  -6   1  24     1568.95     1452.48     51.28 o 
  -5   1  24       38.19       53.15     35.31 o 
  -4   1  24     2545.11     2569.48     67.71 o 
  -3   1  24      278.79      280.09     31.89 o 
  -2   1  24     5168.79     5426.28    110.94 o 
  -1   1  24      626.55      641.02     36.08 o 
   0   1  24       53.58       15.21     28.76 o 
   1   1  24     1298.02     1446.55     56.62 o 
   2   1  24       63.04      122.52     32.65 o 
   3   1  24     1580.27     1648.92     69.49 o 
   4   1  24     2252.88     2297.00     75.33 o 
  -7   2  24     1356.07     1374.90     51.90 o 
  -6   2  24      596.97      620.40     40.66 o 
  -5   2  24     1958.93     2082.07     64.51 o 
  -4   2  24      132.45      167.39     31.93 o 
  -3   2  24     1069.65     1054.15     61.80 o 
  -2   2  24        1.86      -23.42     33.50 o 
  -1   2  24      548.36      653.40     44.49 o 
   0   2  24     3465.41     3603.05     97.73 o 
   1   2  24      262.49      296.85     52.59 o 
   2   2  24       36.02       44.62     38.51 o 
   3   2  24      512.78      460.07     41.78 o 
   4   2  24       73.13       75.51     36.02 o 
  -5   3  24      175.48      150.85     43.48 o 
  -4   3  24     9701.44     9767.76    308.16 o 
  -3   3  24      145.12      187.60     41.43 o 
  -2   3  24      129.16      115.15     38.87 o 
  -1   3  24        7.35        0.28     39.65 o 
   0   3  24     1158.87     1087.50     54.35 o 
   1   3  24       17.07       50.69     39.77 o 
   2   3  24      679.45      678.44     47.41 o 
  -5   0  25      874.94      824.59     88.60 o 
  -3   0  25     3247.86     3147.61    107.00 o 
  -1   0  25      904.26      949.39     60.72 o 
   1   0  25      162.78      165.43     46.65 o 
   3   0  25       15.44       37.48     43.98 o 
  -6   1  25      662.94      672.43     41.64 o 
  -5   1  25     2347.84     2283.70     73.89 o 
  -4   1  25      266.53      352.50     45.95 o 
  -3   1  25      343.67      342.63     36.09 o 
  -2   1  25       68.86       86.47     30.10 o 
  -1   1  25     2082.34     2108.86     64.96 o 
   0   1  25        3.46       28.40     29.92 o 
   1   1  25     3068.37     3243.74     78.26 o 
   2   1  25      194.86      204.31     31.97 o 
  -4   2  25      837.37      932.21     44.38 o 
  -3   2  25      537.23      502.24     56.65 o 
  -2   2  25     1833.85     1767.48     80.95 o 
  -1   2  25     1289.86     1398.73     59.92 o 
   0   2  25     1247.12     1281.89     57.05 o 
   1   2  25      720.61      723.97     48.86 o 
  -2   0  26     7693.40     7429.36    250.91 o 
                                                 
